# Supplementary material for: Genomic and Phenotypic Variation in Morphogenetic Networks of Two Candida albicans Isolates Subtends Their Different Pathogenic Potential
Source: Front Immunol. 2018 Jan 19;8:1997. doi: 10.3389/fimmu.2017.01997 (PMC5780349; doi:10.3389/fimmu.2017.01997)
Supplement: Supplementary file 2 [file data_sheet_2.xlsx]

## Sheet: YL1 - 1h vs YQ2 - 1h
GeneName		Official Name		S. cerevisiae ortholog	logFC	adjPVal	GeneDescription
orf19.1137	CaO19.1137	C1_11790W_A	C1_11790W_A	CDC8	-2.37164	0.00433291	Ortholog(s) have thymidylate kinase activity uridylate kinase activity role in dTDP biosynthetic process dTTP biosynthetic process dUDP biosynthetic process and cytosol nucleus localization
orf19.460	CaO19.460	CR_05940W_A	CEK2	na	-2.07965	0.00104694	MAP kinase required for wild-type efficiency of mating; component of the signal transduction pathway that regulates mating; ortholog of S. cerevisiae Fus3; induced by Cph1 pheromone; transposon mutation affects filamentous growth
orf19.147	CaO19.147	C2_04660C_A	YAK1	YAK1	-2.06537	0.0224685	Predicted serine-threonine protein kinase; involved in hyphal growth regulation and biofilm formation; flow model biofilm induced; induced in core caspofungin response
orf19.7414	CaO19.7414	C3_06190C_A	ALS6	na	-1.58551	0.018994	ALS family protein; expression in S. cerevisiae confers adhesion to gelatin; macrophage-induced gene; N-terminal adhesion domain; ALS family includes cell-surface glycoproteins some with adhesin function
orf19.4015	CaO19.4015	C5_05220W_A	CAG1	GPA1	-1.32496	0.0113617	heterotrimeric G protein alpha subunit; positive role in mating pheromone response; opaque-enriched transcript; transcript repressed by MTLa1-MTLalpha2; regulated by hemoglobin-responsive Hbr1 via MTL genes; rat catheter biofilm repressed
orf19.1798	CaO19.1798	C4_05420C_A	TSC2	na	-1.243	0.00215869	Putative GTPase-activating protein; similar to mammalian tuberin; involved in control of filamentous growth; mutants are viable
orf19.1944	CaO19.1944	C5_01250W_A	GPR1	GPR1	1.1383	0.0226206	Plasma membrane G-protein-coupled receptor of the cAMP-PKA pathway; required for WT hyphal growth; reports differ on role in cAMP-mediated glucose signaling; Gpr1 C terminus binds Gpa2; regulates HWP1 and ECE1; flow model biofilm induced
orf19.2721	CaO19.2721	C4_02770C_A	C4_02770C_A	CDC123	1.17531	0.00717392	Ortholog(s) have role in ascospore formation regulation of mitotic cell cycle regulation of translation and cytosol nucleus localization
orf19.2823	CaO19.2823	CR_02640W_A	RFG1	ROX1	1.21073	0.0042792	HMG domain transcriptional repressor of filamentous growth and hyphal genes; in Tup1-dependent and -independent pathways; binds DNA; transcript not regulated by oxygen or serum; not responsible for hypoxic repression; Spider biofilm induced
orf19.7372	CaO19.7372	C3_05920W_A	MRR1	na	1.29399	0.0212806	Putative Zn(II)2Cys6 transcription factor; regulator of MDR1 transcription; gain-of-function mutations cause upregulation of MDR1 (a plasma membrane multidrug efflux pump) and multidrug resistance; Hap43-induced
orf19.3127	CaO19.3127	C4_06820C_A	CZF1	na	1.2975	0.0385259	Transcription factor; regulates white-opaque switch; hyphal growth regulator; expression in S. cerevisiae causes dominant-negative inhibition of pheromone response; required for yeast cell adherence to silicone; Spider biofilm induced
orf19.7549	CaO19.7549	CR_09770C_A	PMT5	PMT7	1.32172	0.00908338	Protein mannosyltransferase (PMT) expressed at extremely low levels; not required for wild-type hyphal growth drug resistance or virulence in mouse systemic infection; one of five PMT family members
orf19.3995	CaO19.3995	C5_05030C_A	RIM13	RIM13	1.37886	0.0168626	Protease of the pH response pathway; likely to mediate activation of Rim101 via C-terminal cleavage; required for alkaline pH-induced hyphal growth and for normal chlamydospore formation; Hap43-repressed; flow model biofilm induced
orf19.3856	CaO19.3856	CR_06050W_A	CDC28	CDC28	1.3816	0.00625945	Cyclin-dependent protein kinase; interacts with regulatory subunit Cyb1; determination of cell morphology during the cell cycle; phosphorylated mostly by Swe1 and phosphorylation is regulated by Hsl1; 5-UTR intron; Spider biofilm repressed
orf19.3752	CaO19.3752	CR_02200C_A	RAD51	RAD51	1.45066	0.0352519	Protein involved in homologous recombination and DNA repair; flucytosine induced; slow growth and increased white-to-opaque switching frequency in null mutant
orf19.7400	CaO19.7400	C3_06320W_A	ALS7	na	1.90296	0.000266344	ALS family protein; hypermutable contingency gene; growth-regulated downregulated in biofilm; two variable repeat regions; expression in S. cerevisiae does not confer adhesiveness; ALS family includes adhesins cell-surface glycoproteins
orf19.5338	CaO19.5338	C2_10590W_A	GAL4	GAL4	1.96158	0.000147648	Zn(II)2Cys6 transcription factor; involved in control of glycolysis; ortholog of S. cerevisiae Gal4 but not involved in regulation of galactose utilization genes; caspofungin repressed; Spider biofilm repressed
orf19.2023	CaO19.2023	C2_01000W_A	HGT7	na	2.52277	0.0419218	Putative MFS glucose transporter; glucose fluconazole Snf3 induced expressed at high glucose; 20 member C. albicans glucose transporter family; 12 TM regions predicted; flow model biofilm induced; Spider biofilm repressed
orf19.5447	CaO19.5447	C3_00220W_A	HGT19	na	-2.00148	0.0134329	Putative MFS glucose/myo-inositol transporter; 20 member family; 12 transmembrane segments extended N terminus; expressed in rich medium; Hap43 phagocytosis rat catheter Spider and flow model biofilm induced
orf19.644	CaO19.644	CR_05090C_A	HGT9	na	-1.40322	0.0153783	Putative glucose transporter of the major facilitator superfamily; the C. albicans glucose transporter family comprises 20 members; 12 probable membrane-spanning segments; induced at low (0.2% compared to 2%) glucose in rich media; intron
orf19.4682	CaO19.4682	C4_01070W_A	HGT17	na	-1.03168	0.0492674	Putative MFS family glucose transporter; 20 members in C. albicans; 12 probable membrane-spanning segments; induced at low (0.2% compared to 2%) glucose in rich media; Spider biofilm induced
orf19.6479	CaO19.6479	C7_02320W_A	SEC1	SEC1	1.17264	0.0481464	Ortholog(s) have SNARE binding activity and role in positive regulation of vesicle fusion vesicle docking involved in exocytosis
orf19.3977	CaO19.3977	C5_04900C_A	C5_04900C_A	RBG2	1.37641	0.00812931	Protein with a role in translation; flow model biofilm repressed
orf19.5947	CaO19.5947	C3_04820C_A	SEC7	SEC7	1.39408	0.00360618	Putative guanine nucleotide exchange factor (GEF); mutation confers hypersensitivity to Brefeldin A; caspofungin repressed
orf19.6834.10	CaO19.6834.10	CR_08820C_A	TAR1	TAR1	-3.75122	0.0326837	Ortholog of S. cerevisiae Tar1p; Transcript Antisense to Ribosomal RNA; encoded within the 25S rRNA gene on the opposite strand; induced by Tbf1
orf19.3888.2	CaO19.3888.2	CR_06350C_A	CR_06350C_A	na	-2.83581	0.00671423	Dubious open reading frame
orf19.6458	CaO19.6458	C7_02520W_A	C7_02520W_A	na	-2.49003	0.000111013	Ortholog of C. dubliniensis CD36 : Cd36_72260 C. parapsilosis CDC317 : CPAR2_702840 Candida tenuis NRRL Y-1498 : CANTEDRAFT_115664 and Debaryomyces hansenii CBS767 : DEHA2B05940g
orf19.6547	CaO19.6547	C7_01770W_A	C7_01770W_A	na	-2.47198	0.0393239	Ortholog of Candida albicans WO-1 : CAWG_05528
orf19.4872	CaO19.4872	C1_10050W_A	C1_10050W_A	na	-2.42753	1.20902e-05	Protein of unknown function; induced by Mnl1 under weak acid stress; Hap43-induced; mutant is viable
orf19.1747	CaO19.1747	C2_10310C_A	KIP2	KIP2	-2.37768	1.98677e-07	Putative kinesin-related motor protein involved in mitotic spindle positioning; repressed by alpha pheromone in SpiderM medium; periodic mRNA expression peak at cell-cycle G2/M phase
orf19.7202	CaO19.7202	C7_03800W_A	C7_03800W_A	RER1	-2.29566	0.000570317	Ortholog(s) have role in ER to Golgi vesicle-mediated transport protein retention in ER lumen retrograde vesicle-mediated transport Golgi to ER and COPI-coated vesicle ER to Golgi transport vesicle Golgi cisterna localization
orf19.3876	CaO19.3876	CR_06240C_A	ZCF19	na	-2.27693	1.03354e-06	Predicted Zn(II)2Cys6 transcription factor
orf19.6897	CaO19.6897	C7_01130C_A	C7_01130C_A	na	-2.23981	0.00394936	Protein of unknown function
orf19.2879	CaO19.2879	C4_06550C_A	IFF5	na	-2.22582	2.43076e-05	Putative GPI-anchored protein; adhesin-like protein; possibly an essential gene disruptants not obtained by UAU1 method
orf19.6188	CaO19.6188	C3_07930C_A	C3_07930C_A	na	-2.20279	0.00297384	Putative adhesin-like protein
orf19.4566	CaO19.4566	C4_02240C_A	C4_02240C_A	na	-2.1317	0.000886212	Protein similar to S. cerevisiae Rot1p which has roles in cytoskeletal dynamics and cell wall biosynthesis; predicted Kex2p substrate
orf19.3503	CaO19.3503	C6_02080W_A	C6_02080W_A	na	-2.12894	0.00889832	Ortholog of Candida albicans WO-1 : CAWG_05160
orf19.4741	CaO19.4741	C1_08830C_A	C1_08830C_A	na	-2.12453	0.00492151	Protein of unknown function; C. albicans- and C. dubliniensis specific gene; rat catheter biofilm repressed
orf19.4819	CaO19.4819	C1_09550W_A	C1_09550W_A	na	-2.12283	0.000111654	Protein of unknown function; transcript detected on high-resolution tiling arrays; rat catheter biofilm induced
orf19.1939	CaO19.1939	C5_01300C_A	C5_01300C_A	PHO92	-2.11232	5.59613e-06	Ortholog of S. cerevisiae : YDR374C C. glabrata CBS138 : CAGL0A02970g C. dubliniensis CD36 : Cd36_51030 C. parapsilosis CDC317 : CPAR2_303320 and Candida tenuis NRRL Y-1498 : CANTEDRAFT_106457
orf19.1438	CaO19.1438	C4_03340C_A	C4_03340C_A	na	-2.10933	0.00277605	Protein with homology to NADH dehydrogenase; regulated by Sef1p- Sfu1p- and Hap43p
orf19.2169	CaO19.2169	C2_08150W_A	C2_08150W_A	na	-2.10282	0.0117503	Ortholog of C. parapsilosis CDC317 : CPAR2_805720 C. dubliniensis CD36 : Cd36_22330 Lodderomyces elongisporus NRLL YB-4239 : LELG_02628 and Candida orthopsilosis Co 90-125 : CORT_0C03440
orf19.6957	CaO19.6957	C3_03620C_A	C3_03620C_A	na	-2.09708	0.00134456	Protein of unknown function
orf19.937	CaO19.937	C5_00520W_A	C5_00520W_A	na	-2.08004	0.0017994	Ortholog of Candida albicans WO-1 : CAWG_04446
orf19.2649	CaO19.2649	C5_03310C_A	PCL1	PCL1	-2.07828	0.0116511	Cyclin homolog; transcript induced by filamentous growth; induced by alpha pheromone in SpiderM medium
orf19.95	CaO19.95	C6_00940C_A	C6_00940C_A	PRM5	-2.0428	0.000165765	Ortholog of S. cerevisiae : PRM5 C. dubliniensis CD36 : Cd36_60980 C. parapsilosis CDC317 : CPAR2_603060 Candida tenuis NRRL Y-1498 : CANTEDRAFT_113703 and Debaryomyces hansenii CBS767 : DEHA2F10032g
orf19.3990	CaO19.3990	C5_04990W_A	C5_04990W_A	RPC17	-2.02933	0.000879857	Ortholog(s) have DNA-directed RNA polymerase activity RNA polymerase III activity and role in tRNA transcription from RNA polymerase III promoter transcription initiation from RNA polymerase III promoter
orf19.1442	CaO19.1442	C2_01380W_A	PLB4,5	na	-2.02466	0.00249336	Phospholipase B; Hog1-induced; regulated by Ssn6; putative GPI-anchor; repressed during cell wall regeneration; clade-associated gene expression; Hap43-induced; rat catheter and Spider biofilm repressed
orf19.6909	CaO19.6909	C7_01290W_A	MED11	MED11	-2.00226	0.000738909	Subunit of the RNA polymerase II mediator complex
orf19.7274	CaO19.7274	C1_14560C_A	C1_14560C_A	na	-1.98316	0.00778024	Predicted ORF in retrotransposon Zorro2 with similarity to retroviral reverse transcriptase proteins
orf19.6267	CaO19.6267	C1_06430C_A	C1_06430C_A	na	-1.95874	0.00790919	Ortholog of C. dubliniensis CD36 : Cd36_06020 C. parapsilosis CDC317 : CPAR2_803380 Candida tenuis NRRL Y-1498 : CANTEDRAFT_91858 and Pichia stipitis Pignal : PICST_30337
orf19.7148	CaO19.7148	C7_04250W_A	TPO2	na	-1.95854	0.0245625	Putative polyamine transport protein; fungal-specific (no human or murine homolog)
orf19.2766	CaO19.2766	C4_02380W_A	C4_02380W_A	na	-1.9561	0.000672157	Dubious open reading frame
orf19.6517	CaO19.6517	C7_02020W_A	RAD14	RAD14	-1.95608	0.0013244	Putative DNA repair protein; transcription is regulated upon yeast-hyphal switch; flucytosine repressed
orf19.1353	CaO19.1353	C2_08300C_A	C2_08300C_A	na	-1.95306	0.0012786	Protein of unknown function; repressed by yeast-hypha switch; Ras1-regulated; oral infection induced; mutants defective in damage to oral epithelium; flow model biofilm induced; Spider biofilm induced
orf19.4822	CaO19.4822	C1_09590C_A	LIP10	na	-1.93998	0.00324296	Secreted lipase member of a lipase gene family whose members are expressed differentially in response to carbon source and during infection; may have a role in nutrition and/or in creating an acidic microenvironment
orf19.6269	CaO19.6269	C1_06410W_A	C1_06410W_A	na	-1.93641	9.77107e-05	Ortholog of C. dubliniensis CD36 : Cd36_05990 Candida tenuis NRRL Y-1498 : CANTEDRAFT_91852 Debaryomyces hansenii CBS767 : DEHA2G15356g and Pichia stipitis Pignal : PICST_87044
orf19.1296	CaO19.1296	C2_06650C_A	C2_06650C_A	PRP31	-1.93441	3.37366e-05	Ortholog(s) have role in spliceosomal snRNP assembly and U4/U6 x U5 tri-snRNP complex mitochondrion localization
orf19.3375	CaO19.3375	C4_03480C_A	C4_03480C_A	na	-1.92565	2.09172e-05	Ortholog of C. dubliniensis CD36 : Cd36_43270 and Candida albicans WO-1 : CAWG_03460
orf19.1367	CaO19.1367	C2_09840W_A	MTW1	MTW1	-1.89845	0.00904699	Kinetochore component; amount of Nuf2p and Mtw1p protein detected at each centromere is consistent with a single kinetochore microtubule attachment site
orf19.138	CaO19.138	C6_01310W_A	FIG1	FIG1	-1.89591	0.0269561	S. cerevisiae Fig1 ortholog; an integral membrane protein required for mating; role in thigmotropism; transcript is opaque-specific and a-specific; activated by Cph1 or alpha pheromone
orf19.994	CaO19.994	C1_10510W_A	C1_10510W_A	na	-1.88607	0.00887954	Protein of unknown function; induced by Mnl1 under weak acid stress; flow model biofilm repressed
orf19.6789	CaO19.6789	C3_07110W_A	C3_07110W_A	NUD1	-1.88483	0.0180526	S. cerevisiae ortholog Nud1 is a spindle pole body outer plaque component; it acts through the mitotic exit network to specify asymmetric spindle pole body inheritance; Hap43-induced gene
orf19.1793	CaO19.1793	C4_05350W_A	C4_05350W_A	HSV2	-1.88292	0.044257	Ortholog(s) have phosphatidylinositol binding activity role in cellular response to nitrogen starvation piecemeal microautophagy of nucleus and Golgi apparatus endosome extrinsic to membrane fungal-type vacuole localization
orf19.2219	CaO19.2219	C2_08240W_A	ORF298	na	-1.87762	0.00316366	Predicted ORF in retrotransposon Tca3; similar to Gag-Pol; a-specific transcript alpha-factor induced; rat catheter biofilm repressed; mRNA binds She3
orf19.3049	CaO19.3049	C1_03470C_A	C1_03470C_A	SPS1	-1.87698	0.00508074	Ortholog(s) have protein kinase activity role in activation of bipolar cell growth ascospore wall assembly protein phosphorylation and cell division site cytosol nucleus prospore membrane localization
orf19.5621	CaO19.5621	C6_03330C_A	C6_03330C_A	YPR097W	-1.87307	2.84904e-05	Putative protein of unknown function; mutation confers hypersensitivity to amphotericin B; overlaps orf19.5621
orf19.3430	CaO19.3430	C6_01560W_A	C6_01560W_A	GTT3	-1.86247	5.82081e-05	Plasma membrane-associated protein; physically interacts with TAP-tagged Nop1p
orf19.3699	CaO19.3699	C7_02650W_A	TEP1	TEP1	-1.86141	0.00457147	Putative protein phosphatase of the PTP family (tyrosine-specific) similar to S. cerevisiae Tep1p
orf19.6307	CaO19.6307	CR_04860C_A	CR_04860C_A	na	-1.85983	0.00384634	Ortholog of C. dubliniensis CD36 : Cd36_30250 Candida tenuis NRRL Y-1498 : CANTEDRAFT_98619 Debaryomyces hansenii CBS767 : DEHA2G22594g and Pichia stipitis Pignal : PICST_50168
orf19.1834	CaO19.1834	C1_10630C_A	C1_10630C_A	na	-1.81886	4.89079e-06	Ortholog of C. dubliniensis CD36 : Cd36_09960 C. parapsilosis CDC317 : CPAR2_212580 Debaryomyces hansenii CBS767 : DEHA2G11770g and Pichia stipitis Pignal : PICST_51041
orf19.1106	CaO19.1106	C5_03880C_A	C5_03880C_A	na	-1.81349	0.00341687	Protein with Mob2p-dependent hyphal regulation; fluconazole-induced
orf19.762	CaO19.762	C1_04800C_A	C1_04800C_A	na	-1.80796	0.00212724	Ortholog of C. parapsilosis CDC317 : CPAR2_105580 C. dubliniensis CD36 : Cd36_04550 Lodderomyces elongisporus NRLL YB-4239 : LELG_03202 and Candida orthopsilosis Co 90-125 : CORT_0B06800
orf19.4463	CaO19.4463	C1_03890W_A	C1_03890W_A	na	-1.79506	0.00425224	Ortholog of Candida albicans WO-1 : CAWG_01004
orf19.3190	CaO19.3190	C5_01830C_A	HAL9	na	-1.79118	0.00169181	Putative Zn(II)2Cys6 transcription factor; gene in zinc cluster region of Chr. 5; induced by Mnl1 in weak acid; similar to S. cerevisiae Hal9 a putative transcription factor involved in salt tolerance
orf19.6518	CaO19.6518	C7_02010C_A	C7_02010C_A	na	-1.76816	0.00129273	Predicted aldehyde dehydrogenase [NAD(P)plus]; Spider biofilm induced
orf19.4080	CaO19.4080	C2_09180W_A	C2_09180W_A	RNH202	-1.74229	4.79639e-05	Putative ribonuclease H2 subunit; required for RNase H2 activity; repressed in Spider biofilms by Bcr1 Tec1 Brg1 Rob1
orf19.3852	CaO19.3852	CR_06030C_A	CR_06030C_A	na	-1.74041	0.0212741	Has domain(s) with predicted carbohydrate binding catalytic activity and role in carbohydrate metabolic process
orf19.4894	CaO19.4894	C1_10240C_A	C1_10240C_A	YER010C	-1.74012	0.00261141	Protein with similarity to S. cerevisiae Yer010cp a protein of unknown function belonging to the prokaryotic RraA family; repressed by benomyl; Hap43-induced; Spider biofilm induced
orf19.4685	CaO19.4685	C4_01030W_A	C4_01030W_A	na	-1.70828	0.0293075	Dubious open reading frame
orf19.935	CaO19.935	C5_00540C_A	AGA1	na	-1.70738	0.000798298	Protein with some similarity to agglutinin subunit; expression regulated upon white-opaque switch; Spider biofilm induced
orf19.1581	CaO19.1581	C2_02560W_A	C2_02560W_A	na	-1.70571	0.00169926	Planktonic growth-induced gene
orf19.1724	CaO19.1724	C3_01270W_A	C3_01270W_A	na	-1.70525	0.013485	Protein of unknown function; induced by nitric oxide independent of Yhb1p
orf19.1611	CaO19.1611	C3_02330C_A	C3_02330C_A	na	-1.69884	0.00335717	Protein of unknown function; Spider biofilm induced
orf19.7173	CaO19.7173	C7_04060W_A	C7_04060W_A	na	-1.69118	0.0101197	Ortholog of C. parapsilosis CDC317 : CPAR2_702310 C. dubliniensis CD36 : Cd36_73730 Lodderomyces elongisporus NRLL YB-4239 : LELG_04029 and Candida orthopsilosis Co 90-125 : CORT_0G02490
orf19.177	CaO19.177	C1_06320W_A	C1_06320W_A	na	-1.69116	0.029414	Has domain(s) with predicted phosphatidylinositol binding activity and role in cell communication
orf19.10	CaO19.10	CR_07130C_A	ALK8	na	-1.6862	0.00317341	Alkane-inducible cytochrome P450; catalyzes hydroxylation of lauric acid to hydroxylauric acid; overproduction causes fluconazole resistance in WT and causes multidrug resistance in a cdr1 cdr2 double mutant; rat catheter biofilm repressed
orf19.1920	CaO19.1920	C2_00050C_A	C2_00050C_A	na	-1.68456	0.0407301	Ortholog of C. dubliniensis CD36 : Cd36_15040
orf19.6583	CaO19.6583	C7_01460C_A	C7_01460C_A	na	-1.67806	0.00163698	Protein of unknown function; induced by alpha pheromone in SpiderM medium
orf19.7050	CaO19.7050	C7_00690W_A	NOP15	NOP15	-1.67762	0.0354386	Nucleolar ribosome biogenesis factor; hyphal-induced expression; Hap43-induced; rat catheter biofilm induced
orf19.7453	CaO19.7453	C3_06640W_A	C3_06640W_A	na	-1.67042	0.00075281	Ortholog of Candida albicans WO-1 : CAWG_02974
orf19.6687	CaO19.6687	C7_03550C_A	C7_03550C_A	na	-1.6695	0.0060426	Protein of unknown function; rat catheter biofilm repressed
orf19.7054	CaO19.7054	C7_00650W_A	C7_00650W_A	na	-1.66918	0.0410669	Dubious open reading frame
orf19.5235	CaO19.5235	C1_12280C_A	C1_12280C_A	MRPL13	-1.66566	0.00176917	Putative mitochondrial ribosomal protein of the large subunit; Hap43-induced; mutants are viable; protein level decreases in stationary phase
orf19.5172	CaO19.5172	C7_02880C_A	LIP9	na	-1.66486	0.00139888	Secreted lipase member of a lipase gene family whose members are expressed differentially in response to carbon source and during infection; may have a role in nutrition and/or in creating an acidic microenvironment
orf19.1616	CaO19.1616	C3_02300W_A	FGR23	na	-1.65752	0.000171402	Protein of unknown function; repressed by a1/alpha2 in white-phase cells a-specific alpha factor-induced; Hap43-repressed; flow model biofilm induced; Tn mutation affects filamentous growth;
orf19.7666	CaO19.7666	CR_10770W_A	CR_10770W_A	na	-1.65501	0.00751569	Predicted membrane transporter member of the anion:cation symporter (ACS) family major facilitator superfamily (MFS)
orf19.2133	CaO19.2133	C6_04490W_A	LIP4	na	-1.65459	0.00121636	Secreted lipase member of a differentially expressed lipase gene family with possible roles in nutrition and/or in creating an acidic microenvironment; expressed more strongly during mucosal infections than during systemic infections
orf19.6248	CaO19.6248	C1_06620C_A	C1_06620C_A	na	-1.65277	0.00513975	Ortholog of C. dubliniensis CD36 : Cd36_06210 Candida tropicalis MYA-3404 : CTRG_04227 and Candida albicans WO-1 : CAWG_00750
orf19.984	CaO19.984	C1_10430W_A	PHO8	na	-1.65047	0.00268398	Putative repressible vacuolar alkaline phosphatase; Rim101-induced transcript; regulated by Tsa1 Tsa1B in minimal media at 37 deg; possibly adherence-induced
orf19.2332	CaO19.2332	C1_10850W_A	C1_10850W_A	na	-1.64532	0.00570009	Ortholog of C. parapsilosis CDC317 : CPAR2_210560 C. dubliniensis CD36 : Cd36_10180 Candida orthopsilosis Co 90-125 : CORT_0A09890 and Candida tropicalis MYA-3404 : CTRG_04072
orf19.1105	CaO19.1105	C5_03910C_A	C5_03910C_A	na	-1.64392	0.0140214	Ortholog of C. parapsilosis CDC317 : CPAR2_302980 C. dubliniensis CD36 : Cd36_53630 Pichia stipitis Pignal : PICST_32155 and Candida orthopsilosis Co 90-125 : CORT_0E05120
orf19.6493	CaO19.6493	C7_02210W_A	C7_02210W_A	na	-1.64365	0.000645396	Ortholog of C. dubliniensis CD36 : Cd36_72020 and Candida albicans WO-1 : CAWG_05570
orf19.7348	CaO19.7348	C3_05670C_A	C3_05670C_A	na	-1.63884	0.0184191	Ortholog of Candida albicans WO-1 : CAWG_02878
orf19.5262	CaO19.5262	C1_12040W_A	C1_12040W_A	na	-1.62994	0.0105883	Ortholog of C. dubliniensis CD36 : Cd36_11270 and Candida albicans WO-1 : CAWG_00238
orf19.5966	CaO19.5966	C3_04980W_A	C3_04980W_A	na	-1.62686	0.00352145	Ortholog of Candida albicans WO-1 : CAWG_02810
orf19.3904	CaO19.3904	C5_04210C_A	MRV4	na	-1.62669	0.0116018	Protein of unknown function; Spider biofilm induced
orf19.7157	CaO19.7157	C7_04170W_A	C7_04170W_A	na	-1.61783	0.0489856	Protein with a tubulin binding cofactor C domain; flow model biofilm induced
orf19.5729	CaO19.5729	C6_03610W_A	FGR17	na	-1.61698	0.00142749	Putative DNA-binding transcription factor; has zinc cluster DNA-binding motif; lacks an ortholog in S. cerevisiae; transposon mutation affects filamentous growth; Hap43p-repressed gene
orf19.6391	CaO19.6391	CR_08270W_A	CR_08270W_A	na	-1.61682	0.0127456	Protein of unknown function; transcript upregulated in azole-resistant strain overexpressing MDR1; Spider biofilm induced
orf19.6024	CaO19.6024	C1_00820W_A	C1_00820W_A	na	-1.61468	0.00804817	Ortholog of C. dubliniensis CD36 : Cd36_00770 Candida tenuis NRRL Y-1498 : CANTEDRAFT_112621 Debaryomyces hansenii CBS767 : DEHA2D09812g and Pichia stipitis Pignal : PICST_61958
orf19.5046	CaO19.5046	C4_03900C_A	RAM1	RAM1	-1.61454	0.000846523	Protein that acts in prenylation; transcription is alpha-factor induced; regulated in response to lovastatin and fluconazole; Hap43p-repressed gene
orf19.3471	CaO19.3471	C6_02300C_A	C6_02300C_A	na	-1.60738	0.00345145	Protein with a predicted anaphase-promoting complex APC subunit 1 CDC26 domain; Hap43-repressed gene
orf19.7303	CaO19.7303	CR_09060W_A	CR_09060W_A	na	-1.60665	0.0282086	Ortholog of C. dubliniensis CD36 : Cd36_34495 Candida tropicalis MYA-3404 : CTRG_05947 and Candida albicans WO-1 : CAWG_02181
orf19.557	CaO19.557	CR_05210W_A	CR_05210W_A	na	-1.60595	0.0258338	Protein of unknown function; Hap43-repressed; Spider biofilm repressed
orf19.810	CaO19.810	C2_04110W_A	C2_04110W_A	HFM1	-1.60036	0.0310397	Ortholog(s) have DNA helicase activity role in DNA unwinding involved in DNA replication reciprocal meiotic recombination synapsis and nucleus localization
orf19.2532	CaO19.2532	CR_01480W_A	PRS	AIM10	-1.59633	8.35145e-05	Putative prolyl-tRNA synthetase; monofunctional Class II synthetase; gene is constitutively expressed
orf19.1655	CaO19.1655	C3_01930W_A	PXP2	na	-1.59458	0.0172692	Putative acyl-CoA oxidase; enzyme of fatty acid beta-oxidation; induced during macrophage infection; opaque specific transcript; putative peroxisome targeting signal; Spider biofilm induced
orf19.1821	CaO19.1821	C1_06290C_A	C1_06290C_A	na	-1.59413	0.0105284	Protein of unknown function; repressed by alpha pheromone in SpiderM medium
orf19.567	CaO19.567	C5_00690C_A	TFB3	TFB3	-1.59399	0.000113253	Putative C3HC4 zinc finger transcription factor; transcript positively regulated by Tbf1; Spider biofilm induced
orf19.1722	CaO19.1722	C3_01290W_A	C3_01290W_A	na	-1.59039	0.000803458	Ortholog of Candida albicans WO-1 : CAWG_02462
orf19.7380	CaO19.7380	C3_05990C_A	C3_05990C_A	na	-1.58821	0.00494981	Has domain(s) with predicted nucleic acid binding nucleotide binding activity
orf19.3432	CaO19.3432	C6_01520W_A	C6_01520W_A	na	-1.58515	0.0354464	Predicted membrane transporter member of the drug:proton antiporter (12 spanner) (DHA1) family major facilitator superfamily (MFS); induced by nitric oxide
orf19.3172	CaO19.3172	C5_01990W_A	C5_01990W_A	na	-1.57706	6.96741e-05	Ortholog of C. dubliniensis CD36 : Cd36_51840 Candida tropicalis MYA-3404 : CTRG_05315 and Candida albicans WO-1 : CAWG_04584
orf19.204	CaO19.204	C2_09000C_A	C2_09000C_A	na	-1.57596	0.0373799	Ortholog of C. dubliniensis CD36 : Cd36_23180 Candida tropicalis MYA-3404 : CTRG_01968 and Candida albicans WO-1 : CAWG_05983
orf19.1651	CaO19.1651	C3_01970C_A	C3_01970C_A	na	-1.56943	0.0057765	Ortholog of C. dubliniensis CD36 : Cd36_81960 Pichia stipitis Pignal : psti_CGOB_00163 Candida tropicalis MYA-3404 : CTRG_02378 and Candida albicans WO-1 : CAWG_02525
orf19.5190	CaO19.5190	C7_02760W_A	C7_02760W_A	na	-1.56549	0.00314271	Ortholog of Candida albicans WO-1 : CAWG_05610
orf19.3605	CaO19.3605	C2_08710W_A	PEX17	na	-1.56185	0.0313849	Putative peroxin
orf19.7452	CaO19.7452	C3_06630W_A	C3_06630W_A	SLD3	-1.56079	0.016346	Ortholog(s) have chromatin binding activity and role in DNA replication initiation DNA unwinding involved in DNA replication double-strand break repair via break-induced replication
orf19.6302	CaO19.6302	CR_04900C_A	PGA39	na	-1.55972	0.0365066	Putative GPI-anchored protein
orf19.5042	CaO19.5042	C4_03870C_A	C4_03870C_A	NUR1	-1.55492	0.00452944	Ortholog(s) have role in maintenance of rDNA and nuclear periphery localization
orf19.6851	CaO19.6851	C1_04570C_A	CHL4	CHL4	-1.55086	0.00174254	Protein described as having role in chromosome segregation; RNA abundance regulated by tyrosol and cell density
orf19.2583	CaO19.2583	CR_01830C_A	PTR2	na	-1.54928	0.00132004	Oligopeptide transporter involved in uptake of di-/tripeptides; highly induced during chlamydospore formation in both C. albicans and C. dubliniensis
orf19.2508	CaO19.2508	C3_01040C_A	PRM9	na	-1.54775	0.00180805	Protein described a similar to S. cerevisiae Prm9; not the ortholog though; mutant is viable
orf19.2469	CaO19.2469	C1_05820C_A	RAD10	RAD10	-1.54224	0.0179329	Ortholog of S. cerevisiae Rad10 an endonuclease involved in nucleotide excision repair; mutant is extremely sensitive to UV irradiation; transcript repressed in alkaline conditions
orf19.2723	CaO19.2723	C4_02750W_A	HIT1	HIT1	-1.53576	0.0197738	Ortholog of S. cerevisiae Hit1; protein of unknown function required for high temperature growth; flow model biofilm induced; Spider biofilm induced
orf19.5289	CaO19.5289	CR_05320C_A	CR_05320C_A	na	-1.53472	0.0270332	Dubious open reading frame
orf19.2957	CaO19.2957	C1_02670C_A	C1_02670C_A	na	-1.53376	0.0134565	Protein required for transfer of mannosylphosphate; induced by alpha pheromone in SpiderM medium
orf19.6807	CaO19.6807	C3_06940W_A	C3_06940W_A	na	-1.52024	0.0182008	Predicted ORF in retrotransposon Tca17 with similarity to parts of the Gag-Pol region of retrotransposons; clade-associated gene expression
orf19.5017	CaO19.5017	C1_13800C_A	DUR32	na	-1.51919	0.0156697	Putative urea transporter; possibly an essential gene disruptants not obtained by UAU1 method
orf19.193	CaO19.193	C2_04740C_A	C2_04740C_A	na	-1.51842	0.0021834	Ortholog of C. dubliniensis CD36 : Cd36_19310 C. parapsilosis CDC317 : CPAR2_209710 Candida tenuis NRRL Y-1498 : CANTEDRAFT_113479 and Debaryomyces hansenii CBS767 : DEHA2C15114g
orf19.7208	CaO19.7208	C1_14010W_A	CSK1	SMK1	-1.51398	0.0018422	Putative mitogen-activated protein (MAP) kinase with an unknown role; null mutant produces wrinkled colonies; similar to S. cerevisiae Smk1p which is a protein kinase required for sporulation
orf19.2869	CaO19.2869	C4_06630C_A	C4_06630C_A	na	-1.51316	0.020591	Ortholog of C. dubliniensis CD36 : Cd36_46110 Candida tropicalis MYA-3404 : CTRG_03792 and Candida albicans WO-1 : CAWG_03165
orf19.4168	CaO19.4168	C4_00740W_A	C4_00740W_A	POP7	-1.51223	0.0272632	Ortholog(s) have ribonuclease MRP activity ribonuclease P activity role in intronic box C/D snoRNA processing mRNA cleavage and nucleolar ribonuclease P complex ribonuclease MRP complex localization
orf19.2868	CaO19.2868	C4_06640C_A	C4_06640C_A	na	-1.51062	0.00939361	Protein of unknown function; induced by alpha pheromone in SpiderM medium
orf19.7520	CaO19.7520	CR_00150C_A	POT1	POT1	-1.50845	0.0143921	Putative peroxisomal 3-oxoacyl CoA thiolase; transcript regulated by Nrg1 and Mig1; farnesol regulated; Hap43-repressed
orf19.2025	CaO19.2025	C2_00980W_A	C2_00980W_A	na	-1.50782	0.001681	Dubious open reading frame
orf19.3557	CaO19.3557	C2_05280C_A	GPI19	GPI19	-1.50586	0.0338165	Subunit of GPI-GlcNAc transferase; role in synthesis of N-acetylglucosaminyl phosphatidylinositol (GlcNAc-PI) the first intermediate in GPI anchor synthesis; complements S. cerevisiae gpi19 mutant; flow model biofilm induced
orf19.7283	CaO19.7283	CR_08880C_A	CR_08880C_A	na	-1.50535	0.00254568	Protein of unknown function; rat catheter and Spider biofilm induced
orf19.2442	CaO19.2442	C1_06030C_A	C1_06030C_A	SHG1	-1.49716	0.019227	Ortholog of S. cerevisiae Shg1; a COMPASS (Set1C) complex subunit that methylates histone H3 on lysine 4 and is required in transcriptional silencing near telomeres; repressed in an azole-resistant strain overexpressing MDR1
orf19.7203	CaO19.7203	C7_03790W_A	MRP7	MRP7	-1.49549	0.0167007	Mitochondrial ribosomal protein of the large subunit; rat catheter biofilm induced
orf19.2763	CaO19.2763	C4_02400C_A	C4_02400C_A	MPS3	-1.49432	0.00276996	Protein not essential for viability; orf19.10279 possibly transcriptionally regulated upon hyphal formation
orf19.1707	CaO19.1707	C3_01440C_A	C3_01440C_A	na	-1.49331	0.012505	Ortholog of Candida albicans WO-1 : CAWG_02476
orf19.695	CaO19.695	CR_06590C_A	RGS2	RGS2	-1.4905	0.00050501	Protein of RGS superfamily; mutants are viable; rat catheter and Spider biofilm induced
orf19.389	CaO19.389	C1_08440C_A	C1_08440C_A	na	-1.48091	0.00506483	Protein of unknown function; Hap43-induced gene
orf19.4946	CaO19.4946	C1_13180W_A	C1_13180W_A	na	-1.48043	0.001175	Ortholog of C. dubliniensis CD36 : Cd36_12240 C. parapsilosis CDC317 : CPAR2_801750 Candida tenuis NRRL Y-1498 : CANTEDRAFT_135403 and Pichia stipitis Pignal : PICST_29111
orf19.7042	CaO19.7042	C7_00770W_A	C7_00770W_A	na	-1.47618	0.00652652	Protein of unknown function; induced by benomyl or in an azole-resistant strain overexpressing MDR1; induced by nitric oxide; Spider biofilm induced
orf19.3841	CaO19.3841	C4_04450C_A	ATG1	ATG1	-1.47502	0.00210178	Putative protein serine/threonine kinase; predicted role in vesicle formation in autophagy and the cytoplasm-to-vacuole targeting (Cvt) pathway; Spider biofilm induced
orf19.6605	CaO19.6605	CR_09570W_A	CR_09570W_A	YOR292C	-1.47	0.00471846	Ortholog(s) have fungal-type vacuole mitochondrion localization
orf19.90	CaO19.90	C6_00890W_A	C6_00890W_A	na	-1.46934	0.00416162	Ortholog(s) have cytoplasm localization
orf19.4169	CaO19.4169	C4_00730C_A	C4_00730C_A	na	-1.46533	0.00461624	Ortholog of C. dubliniensis CD36 : Cd36_40780 Candida tenuis NRRL Y-1498 : CANTEDRAFT_116553 Lodderomyces elongisporus NRLL YB-4239 : LELG_04263 and Debaryomyces hansenii CBS767 : DEHA2G21736g
orf19.3998	CaO19.3998	C5_05060C_A	C5_05060C_A	ATG16	-1.46515	0.01241	Ortholog(s) have Atg8 ligase activity protein binding bridging activity and role in C-terminal protein lipidation CVT pathway macroautophagy mitochondrion degradation piecemeal microautophagy of nucleus
orf19.7043.1	CaO19.7043.1	C7_00750W_A	ACB1	ACB1	-1.45981	0.0167958	Protein similar to a region of acyl-coenzyme-A-binding protein; amphotericin B repressed; regulated by Nrg1 Tup1; Hap43-induced
orf19.6874	CaO19.6874	C2_05640W_A	C2_05640W_A	na	-1.45746	0.00393564	Putative helix-loop-helix (HLH) transcription factor with a role in filamentous growth
orf19.6249	CaO19.6249	C1_06610C_A	HAK1	na	-1.45717	0.0364391	Putative potassium transporter; similar to Schwanniomyces occidentalis Hak1p; amphotericin B induced; induced upon phagocytosis by macrophage; Hap43-repressed; rat catheter biofilm repressed
orf19.4715	CaO19.4715	C4_06130W_A	C4_06130W_A	NUM1	-1.45148	0.00449868	Ortholog(s) have tubulin binding activity role in microtubule cytoskeleton organization mitochondrial fission mitochondrion inheritance nuclear migration along microtubule and cell cortex cellular bud tip mitochondrion localization
orf19.837	CaO19.837	C2_03870W_A	GNA1	GNA1	-1.4489	0.0108757	Glucosamine-6-phosphate acetyltransferase; enzyme of UDP-GlcNAc biosynthesis; required for viability in absence of GlcNAc supplementation; required for persistent infection and wild-type virulence in mouse systemic infection
orf19.2946	CaO19.2946	C1_02580W_A	HNM4	na	-1.43743	0.0105931	Putative choline permease; fungal-specific (no human or murine homolog)
orf19.359	CaO19.359	C3_03600C_A	GTT12	GTT1	-1.43453	0.00769388	Ortholog(s) have glutathione peroxidase activity glutathione transferase activity role in glutathione metabolic process and endoplasmic reticulum mitochondrial outer membrane plasma membrane localization
orf19.3117	CaO19.3117	C4_06920C_A	CSA2	na	-1.42597	0.0121883	Extracellular-associated protein; repressed by Rim101 at pH 8; regulated by Tsa1 Tsa1B in minimal media at 37 deg; induced by ketoconazole nitric oxide Hap43; required for normal RPMI biofilm formation; Bcr1 induced in RPMI
orf19.2503	CaO19.2503	C3_00990C_A	C3_00990C_A	YGL138C	-1.42561	0.00885097	Ortholog of S. cerevisiae : YGL138C C. glabrata CBS138 : CAGL0H08910g C. dubliniensis CD36 : Cd36_80910 C. parapsilosis CDC317 : CPAR2_102230 and Candida tenuis NRRL Y-1498 : CANTEDRAFT_109984
orf19.6224	CaO19.6224	C1_06860W_A	C1_06860W_A	na	-1.4251	0.0181657	RTA domain protein; predicted role in response to stress; Spider biofilm induced
orf19.5918	CaO19.5918	C3_04600C_A	C3_04600C_A	na	-1.42495	0.00703369	Ortholog of Candida albicans WO-1 : CAWG_02773
orf19.7609	CaO19.7609	CR_10330W_A	PGA11	na	-1.42466	0.00250419	Putative GPI-anchored protein
orf19.5587	CaO19.5587	C6_03050C_A	C6_03050C_A	UCC1	-1.42395	0.00261287	Protein of unknown function; transcript is upregulated in clinical isolates from HIVplus patients with oral candidiasis
orf19.7480	CaO19.7480	CR_00550W_A	CR_00550W_A	na	-1.4237	0.00903574	Putative protein of unknown function; transcript is upregulated in clinical isolates from HIVplus patients with oral candidiasis
orf19.3664	CaO19.3664	C1_02070W_A	HSP31	na	-1.42081	0.0124602	Putative 30 kda heat shock protein; repressed during the mating process; rat catheter biofilm induced
orf19.5306	CaO19.5306	C4_04040W_A	C4_04040W_A	na	-1.4203	0.0188563	Ortholog of C. dubliniensis CD36 : Cd36_43820 and Candida albicans WO-1 : CAWG_03393
orf19.2788	CaO19.2788	C1_07570C_A	C1_07570C_A	na	-1.40967	0.0035155	Has domain(s) with predicted RNA binding pseudouridine synthase activity and role in pseudouridine synthesis
orf19.5179	CaO19.5179	C7_02830C_A	LIP5	na	-1.40875	0.0465979	Cold-activated secreted lipase differentially expressed lipase gene family member with possible roles in nutrition and acidic microenvironment; LIP5 and LIP8 expressed at all stages of mucosal and systemic infection; affects filamentation
orf19.1227	CaO19.1227	C1_07670W_A	ZCF4	na	-1.4084	0.0169745	Putative Zn(II)2Cys6 transcription factor
orf19.1349	CaO19.1349	C2_08340C_A	C2_08340C_A	na	-1.40613	0.0114011	Ortholog of C. dubliniensis CD36 : Cd36_22470 Candida tropicalis MYA-3404 : CTRG_01829 and Candida albicans WO-1 : CAWG_05920
orf19.3736	CaO19.3736	CR_02330C_A	KAR4	KAR4	-1.40371	0.0259858	Transcription factor; required for gene regulation in response to pheromones; ortholog of S. cerevisiae Kar4; role in karyogamy; opaque-specific a-specific; induced by alpha factor
orf19.6179	CaO19.6179	C3_07840C_A	C3_07840C_A	na	-1.40281	0.0258692	Ortholog of Candida albicans WO-1 : CAWG_03090
orf19.823	CaO19.823	C2_04000C_A	C2_04000C_A	na	-1.40179	0.0114365	Protein of unknown function; Spider biofilm induced
orf19.2778	CaO19.2778	C1_07660W_A	C1_07660W_A	URB1	-1.39386	0.00836999	Protein of unknown function; transcript is upregulated in clinical isolates from HIVplus patients with oral candidiasis
orf19.3436	CaO19.3436	C6_01480W_A	C6_01480W_A	na	-1.39252	0.021229	Protein with a Rho GDP-dissociation inhibitor domain; macrophage-induced gene
orf19.3571	CaO19.3571	C2_05390C_A	C2_05390C_A	na	-1.38966	0.00968579	Ortholog of C. dubliniensis CD36 : Cd36_19870 C. parapsilosis CDC317 : CPAR2_209420 Candida tenuis NRRL Y-1498 : CANTEDRAFT_100922 and Debaryomyces hansenii CBS767 : DEHA2D11176g
orf19.3784	CaO19.3784	C4_04940W_A	C4_04940W_A	na	-1.38877	0.021622	Ortholog of C. dubliniensis CD36 : Cd36_44580
orf19.2097	CaO19.2097	C2_00350W_A	C2_00350W_A	RAD5	-1.38585	0.0273096	Predicted DNA-dependent ATPase/helicase; Spider biofilm induced
orf19.792	CaO19.792	C2_04280W_A	C2_04280W_A	na	-1.385	0.0147766	Ortholog(s) have protein serine/threonine kinase activity role in activation of bipolar cell growth protein phosphorylation regulation of cytokinesis regulation of mitotic sister chromatid segregation and cytosol nucleus localization
orf19.6465	CaO19.6465	C7_02430C_A	C7_02430C_A	na	-1.38425	0.0204707	Ortholog of C. dubliniensis CD36 : Cd36_83910 Candida tropicalis MYA-3404 : CTRG_05087 and Candida albicans WO-1 : CAWG_00654
orf19.1529	CaO19.1529	C2_02130C_A	C2_02130C_A	na	-1.38171	0.00332624	Protein of unknown function; macrophage-induced gene
orf19.2034	CaO19.2034	C2_00900W_A	C2_00900W_A	na	-1.38122	0.0420232	Ortholog of C. parapsilosis CDC317 : CPAR2_212925 C. dubliniensis CD36 : Cd36_15840 Candida orthopsilosis Co 90-125 : CORT_0A12230 and Candida tropicalis MYA-3404 : CTRG_01156
orf19.1311	CaO19.1311	C4_03670W_A	SPO75	SPO75	-1.37909	0.00721286	Ortholog(s) have role in ascospore wall assembly
orf19.3898	CaO19.3898	C5_04150C_A	C5_04150C_A	TLG1	-1.37713	0.0280181	Ortholog(s) have SNAP receptor activity role in endocytosis vesicle fusion and Golgi apparatus SNARE complex endoplasmic reticulum endosome trans-Golgi network localization
orf19.3688	CaO19.3688	C1_02310C_A	C1_02310C_A	GON7	-1.37683	0.0108104	Ortholog(s) have chromatin DNA binding activity and role in cell wall mannoprotein biosynthetic process positive regulation of transcription from RNA polymerase II promoter telomere maintenance
orf19.3748	CaO19.3748	CR_02230W_A	CR_02230W_A	na	-1.37354	0.00444004	Protein of unknown function; orf19.3747 and orf19.3748 are short overlapping ORFs in intergenic region between 2 oligopeptide transporter-encoding genes; flow model biofilm induced
orf19.2899	CaO19.2899	C4_06360C_A	C4_06360C_A	na	-1.37053	0.035798	Ortholog(s) have cytosol nucleus localization
orf19.3325	CaO19.3325	C1_01360C_A	C1_01360C_A	GLG2	-1.36855	0.0109599	Putative glycogen synthesis initiator; regulated by Efg1 and Efh1; Hog1-repressed; colony morphology-related gene regulation by Ssn6; induced by prostaglandins; flow model biofilm induced
orf19.4842	CaO19.4842	C1_09770W_A	C1_09770W_A	na	-1.36646	0.000795009	Protein of unknown function; Spider biofilm induced
orf19.4295	CaO19.4295	C5_02750C_A	C5_02750C_A	HIR2	-1.36394	0.00899377	Ortholog(s) have DNA binding nucleosome binding transcription corepressor activity
orf19.3697	CaO19.3697	C7_02670W_A	C7_02670W_A	FAR11	-1.36213	0.0289907	Ortholog(s) have role in ascospore formation re-entry into mitotic cell cycle after pheromone arrest regulation of meiosis I regulation of mitosis and sporocarp development involved in sexual reproduction more
orf19.2767	CaO19.2767	C4_02370C_A	PGA59	na	-1.35932	0.00798612	Adhesin-like cell wall protein; putative GPI-anchor; colony morphology-related gene regulation by Ssn6; Hap43-induced; Spider biofilm repressed
orf19.1336.2	CaO19.1336.2	C7_03380W_A	C7_03380W_A	CMC2	-1.35835	0.033448	Ortholog(s) have role in mitochondrial respiratory chain complex assembly and mitochondrial intermembrane space nucleus localization
orf19.5290	CaO19.5290	C4_04200C_A	C4_04200C_A	na	-1.3477	0.0125285	Protein of unknown function; repressed by Sfu1; Hap43-induced gene
orf19.2509	CaO19.2509	C3_01050C_A	C3_01050C_A	na	-1.3476	0.0318982	Ortholog of C. parapsilosis CDC317 : CPAR2_401850 C. dubliniensis CD36 : Cd36_80970 Lodderomyces elongisporus NRLL YB-4239 : LELG_04407 and Candida orthopsilosis Co 90-125 : CORT_0E01890
orf19.5518	CaO19.5518	C6_02490C_A	C6_02490C_A	na	-1.34365	0.0096525	Protein of unknown function; Spider biofilm induced
orf19.4551	CaO19.4551	C1_01740W_A	CTN1	YAT1	-1.3424	0.00253061	Carnitine acetyl transferase; required for growth on nonfermentable carbon sources not for hyphal growth or virulence in mice; induced in macrophage; macrophage/pseudohyphal-repressed after 16 hr; rat catheter Spider biofilm induced
orf19.2926	CaO19.2926	C1_02390W_A	C1_02390W_A	PSO2	-1.3421	0.0190295	Putative nuclease required for DNA single- and double-strand break repair; rat catheter biofilm induced
orf19.5612	CaO19.5612	C6_03250W_A	BMT4	na	-1.34194	0.00474931	Beta-mannosyltransferase; for elongation of beta-mannose chains on the acid-labile fraction of cell wall phosphopeptidomannan; 9-gene family member; regulated by Tsa1 Tsa1B; flow model biofilm induced; rat catheter biofilm repressed
orf19.4691	CaO19.4691	C4_00980C_A	MRV1	na	-1.33776	0.0140391	Ortholog of Candida albicans WO-1 : CAWG_03682
orf19.99	CaO19.99	C6_00970C_A	HAL21	MET22	-1.33642	0.0285597	Putative phosphoadenosine-5-phosphate or 3-phosphoadenosine 5-phosphosulfate phosphatase; possible role in sulfur recycling; ortholog of S. cerevisiae Met22; predicted Kex2 substrate; F-12/CO2 biofilm induced
orf19.513	CaO19.513	CR_04250W_A	CR_04250W_A	na	-1.3361	0.0100529	Protein with a DNA-binding domain similar to S. cerevisiae meiosis-specific transcription factor Ndt80p
orf19.584	CaO19.584	C5_00810C_A	C5_00810C_A	na	-1.33598	0.00958835	Has domain(s) with predicted heme binding peroxidase activity and role in oxidation-reduction process response to oxidative stress
orf19.1266	CaO19.1266	C4_05800C_A	C4_05800C_A	na	-1.33372	0.00886187	Protein of unknown function; transcript detected on high-resolution tiling arrays
orf19.3474	CaO19.3474	C6_02320C_A	IPL1	IPL1	-1.32816	0.00101696	Putative Aurora kinase; Hap43-induced; induced during planktonic growth; possibly an essential gene disruptants not obtained by UAU1 method
orf19.5367	CaO19.5367	C2_10840W_A	RDH54	RDH54	-1.32786	0.0171089	Putative DNA-dependent ATPase with a predicted role in DNA recombination and repair; transcriptionally induced by interaction with macrophages
orf19.1117	CaO19.1117	C5_03770C_A	C5_03770C_A	na	-1.32166	0.00315707	Protein similar to Candida boidinii formate dehydrogenase; virulence-group-correlated expression; Hap43-repressed; Spider biofilm repressed
orf19.3373	CaO19.3373	C4_03460C_A	C4_03460C_A	RIM4	-1.32139	0.00445229	Putative protein of unknown function; transcript upregulated in clinical isolates from HIVplus patients with oral candidiasis; Spider biofilm induced
orf19.6940	CaO19.6940	C3_03780W_A	C3_03780W_A	na	-1.31857	0.0261349	Protein of unknown function
orf19.4505	CaO19.4505	C2_04470W_A	ADH3	na	-1.31654	0.022624	Putative NAD-dependent (R R)-butanediol dehydrogenase; regulated by white-opaque switch; induced by nitric oxide independent of Yhb1; Spider biofilm induced
orf19.2552	CaO19.2552	CR_01630C_A	CR_01630C_A	na	-1.31459	0.0322186	Protein similar to S. cerevisiae Pmr1p; amphotericin B induced; previously merged with orf19.2553; unmerged from orf19.2553 in a revision of Assembly 21
orf19.2781	CaO19.2781	C1_07640C_A	C1_07640C_A	na	-1.31296	0.00701263	Protein with predicted serine/threonine kinase and tyrosine kinase domains; possibly an essential gene disruptants not obtained by UAU1 method; Spider biofilm induced
orf19.5033	CaO19.5033	C1_13950C_A	C1_13950C_A	ATG12	-1.3076	0.000299728	Ortholog(s) have Atg8 ligase activity protein tag activity
orf19.5491	CaO19.5491	C2_06280C_A	C2_06280C_A	na	-1.30633	0.0428773	Ortholog of C. dubliniensis CD36 : Cd36_20670 C. parapsilosis CDC317 : CPAR2_104720 Candida tenuis NRRL Y-1498 : CANTEDRAFT_103989 and Debaryomyces hansenii CBS767 : DEHA2F02046g
orf19.1090	CaO19.1090	C6_04320C_A	C6_04320C_A	na	-1.30507	0.00473809	Ortholog of C. parapsilosis CDC317 : CPAR2_601110 C. dubliniensis CD36 : Cd36_64660 Candida tenuis NRRL Y-1498 : CANTEDRAFT_119969 and Lodderomyces elongisporus NRLL YB-4239 : LELG_04881
orf19.836	CaO19.836	C2_03890W_A	C2_03890W_A	na	-1.30463	0.028994	Protein likely to be essential for growth based on an insertional mutagenesis strategy
orf19.5724	CaO19.5724	C6_03570W_A	C6_03570W_A	na	-1.29782	0.0366584	Ortholog of C. parapsilosis CDC317 : CPAR2_500910 C. dubliniensis CD36 : Cd36_64110 Candida tenuis NRRL Y-1498 : CANTEDRAFT_115913 and Pichia stipitis Pignal : PICST_32870
orf19.1668	CaO19.1668	C3_01770C_A	C3_01770C_A	SCM3	-1.29664	0.0128717	Protein of unknown function; expression downregulated in an ssr1 null mutant
orf19.7272	CaO19.7272	C1_14550C_A	C1_14550C_A	na	-1.2919	0.00121992	Protein of unknown function; transcript detected on high-resolution tiling arrays
orf19.2647	CaO19.2647	C5_03320C_A	ZCF14	na	-1.28673	0.0144484	Putative Zn(II)2Cys6 transcription factor; caspofungin induced
orf19.2010	CaO19.2010	C2_01140C_A	C2_01140C_A	na	-1.28429	0.0386075	Ortholog of C. dubliniensis CD36 : Cd36_16030 C. parapsilosis CDC317 : CPAR2_213800 Debaryomyces hansenii CBS767 : DEHA2A01320g and Pichia stipitis Pignal : PICST_29434
orf19.2542	CaO19.2542	CR_01560W_A	CR_01560W_A	na	-1.28344	0.0254354	Ortholog(s) have nucleus localization
orf19.5424	CaO19.5424	C3_00410C_A	C3_00410C_A	na	-1.28241	0.0248153	Ortholog of Candida albicans WO-1 : CAWG_02376
orf19.2660	CaO19.2660	C2_08280W_A	EAF3	EAF3	-1.28226	0.00307944	Subunit of the NuA4 histone acetyltransferase complex; rat catheter and Spider biofilm induced
orf19.1824	CaO19.1824	C1_06260W_A	PGA50	na	-1.28225	0.0252118	Putative GPI-anchored protein; adhesin-like protein
orf19.4301	CaO19.4301	C5_02780W_A	C5_02780W_A	SPT21	-1.27906	0.0023314	Ortholog(s) have role in chromatin silencing at rDNA chromatin silencing at silent mating-type cassette chromatin silencing at telomere regulation of transcription from RNA polymerase II promoter and nucleus localization
orf19.218	CaO19.218	C2_08880W_A	BUD20	na	-1.27717	0.00424449	Protein similar to S. cerevisiae Bud20p which affects bud site selection; transposon mutation affects filamentous growth
orf19.2581	CaO19.2581	CR_01810C_A	CR_01810C_A	na	-1.2739	0.030086	Protein with a predicted epimerase/dehydratase domain; Hap43-repressed gene
orf19.3637	CaO19.3637	C2_08440W_A	C2_08440W_A	na	-1.27291	0.0427067	Dubious open reading frame
orf19.1123	CaO19.1123	C5_03720C_A	C5_03720C_A	na	-1.2729	0.00325428	Dubious open reading frame
orf19.7361	CaO19.7361	C3_05800W_A	C3_05800W_A	SEN54	-1.27157	0.00144974	Ortholog(s) have tRNA-intron endonuclease activity role in tRNA-type intron splice site recognition and cleavage and mitochondrial outer membrane tRNA-intron endonuclease complex localization
orf19.68.2	CaO19.68.2	C1_12480W_A	C1_12480W_A	na	-1.26212	0.00678729	Ortholog of C. dubliniensis CD36 : Cd36_11670 C. parapsilosis CDC317 : CPAR2_201750 Candida tenuis NRRL Y-1498 : CANTEDRAFT_115679 and Debaryomyces hansenii CBS767 : DEHA2E16940g
orf19.5915	CaO19.5915	C3_04570C_A	DUR35	na	-1.2614	0.00927049	Putative urea transporter
orf19.6192	CaO19.6192	C3_07980C_A	C3_07980C_A	na	-1.26082	0.0363282	Protein of unknown function; Plc1-regulated; transcript detected in high-resolution tiling arrays
orf19.5268	CaO19.5268	C1_11980W_A	MED10	NUT2	-1.26008	0.0172804	RNA polymerase II mediator complex subunit; possibly an essential gene disruptants not obtained by UAU1 method
orf19.5674	CaO19.5674	C4_00450C_A	PGA10	na	-1.25906	0.0421211	GPI anchored membrane protein; utilization of hemin and hemoglobin for Fe in host; Rim101 at ph8/hypoxia/ketoconazole/ciclopirox/hypha-induced; required for RPMI biofilm formation Bcr1-induced in a/a biofilm; rat catheter biofilm repressed
orf19.5205	CaO19.5205	C2_05820W_A	C2_05820W_A	na	-1.25543	0.0164171	Protein of unknown function; Hap43-repressed gene
orf19.3440	CaO19.3440	C6_01440C_A	FRP5	na	-1.25514	0.0468998	Protein with a GPR1/FUN34/yaaH family domain; flucytosine repressed
orf19.3924	CaO19.3924	C5_04380C_A	C5_04380C_A	na	-1.25286	0.00694786	Ortholog of Candida albicans WO-1 : CAWG_04810
orf19.1571	CaO19.1571	C2_02470C_A	ATO7	na	-1.25199	0.00521594	Putative fungal-specific transmembrane protein
orf19.1574	CaO19.1574	C2_02500W_A	C2_02500W_A	TAF7	-1.24454	0.0086784	Putative TFIID subunit involved in RNA polymerase II transcription initiation; possibly an essential gene disruptants not obtained by UAU1 method
orf19.2033	CaO19.2033	C2_00910W_A	PGA19	na	-1.24451	0.0186777	Putative GPI-anchored protein; macrophage-induced gene; mutants are viable
orf19.3134	CaO19.3134	C4_06750C_A	C4_06750C_A	na	-1.24404	0.0161005	Protein of unknown function; flow model biofilm induced
orf19.450	CaO19.450	C1_05150C_A	C1_05150C_A	na	-1.24389	0.0203866	Protein of unknown function
orf19.4017	CaO19.4017	C5_05240C_A	C5_05240C_A	na	-1.2426	0.0388586	Ortholog of C. dubliniensis CD36 : Cd36_54840 C. parapsilosis CDC317 : CPAR2_100270 Candida tenuis NRRL Y-1498 : cten_CGOB_00242 and Debaryomyces hansenii CBS767 : DEHA2D14058g
orf19.1926	CaO19.1926	C5_01400W_A	SEF2	na	-1.23978	0.0261137	Zn(II)2Cys6 transcription factor required for normal resistance to copper; repressed by Sfu1 in high-iron conditions; regulated by Sef1 Sfu1 and Hap43; rat catheter and Spider biofilm induced
orf19.2445	CaO19.2445	C1_06000W_A	C1_06000W_A	na	-1.2378	0.0353251	Putative dicarboxylic amino acid permease; fungal-specific (no human or murine homolog); induced by alpha pheromone in SpiderM medium
orf19.5217	CaO19.5217	C2_05970C_A	TES1	na	-1.23329	0.0286471	Putative acyl-CoA thioesterase
orf19.3543	CaO19.3543	C2_05120C_A	C2_05120C_A	na	-1.22564	0.0220456	Dubious open reading frame
orf19.1980	CaO19.1980	C5_00870C_A	GIT4	na	-1.22198	0.0303986	Glycerophosphocholine transporter; fungal-specific (no human or murine homolog); possibly an essential gene disruptants not obtained by UAU1 method; Hap43p-repressed gene
orf19.4534	CaO19.4534	C1_01890C_A	C1_01890C_A	UBX7	-1.21792	0.000490857	Putative UBX-domain (ubiquitin-regulatory domain) protein; macrophage-downregulated gene
orf19.277	CaO19.277	C3_02860W_A	THI6	THI6	-1.21623	0.0245951	Putative thiamin-phosphate pyrophosphorylase hydroxyethylthiazole kinase; fungal-specific; Spider biofilm induced
orf19.2808	CaO19.2808	C3_04020C_A	ZCF16	SIP4	-1.21031	0.000389173	Predicted Zn(II)2Cys6 transcription factor; mutants are viable; rat catheter biofilm induced
orf19.4320	CaO19.4320	C5_02950C_A	C5_02950C_A	na	-1.20859	0.0289649	Ortholog of Candida albicans WO-1 : CAWG_04676
orf19.2565	CaO19.2565	CR_01720W_A	CR_01720W_A	MDM1	-1.20302	0.0209336	Predicted intermediate filament protein; required for nuclear and mitochondrial transmission to daughter buds in S. cerevisiae; Spider biofilm induced
orf19.2478	CaO19.2478	C1_05740C_A	C1_05740C_A	na	-1.2016	0.00263584	Ortholog of C. dubliniensis CD36 : Cd36_05410 C. parapsilosis CDC317 : CPAR2_107480 Candida tenuis NRRL Y-1498 : CANTEDRAFT_94695 and Debaryomyces hansenii CBS767 : DEHA2D02288g
orf19.442	CaO19.442	C1_05250W_A	C1_05250W_A	na	-1.19941	0.033393	Ortholog of Candida guilliermondii ATCC 6260 : PGUG_05525 Candida lusitaniae ATCC 42720 : CLUG_03378 and Candida albicans WO-1 : CAWG_00876
orf19.7009	CaO19.7009	C7_01050W_A	C7_01050W_A	na	-1.19521	0.00807207	Has domain(s) with predicted catalytic activity coenzyme binding activity and role in cellular metabolic process
orf19.1763	CaO19.1763	C2_10180W_A	IFR1	na	-1.19279	0.0227624	Predicted oxidoreductase/dehydrogenase; induced by nitric oxide; rat catheter and Spider biofilm induced
orf19.3762	CaO19.3762	C1_12540W_A	C1_12540W_A	na	-1.18949	0.0174008	Ortholog of C. dubliniensis CD36 : Cd36_11720 C. parapsilosis CDC317 : CPAR2_201890 Candida tenuis NRRL Y-1498 : CANTEDRAFT_91948 and Debaryomyces hansenii CBS767 : DEHA2E16786g
orf19.6502	CaO19.6502	C7_02130W_A	C7_02130W_A	YDL114W	-1.18786	0.00959523	Short-chain dehydrogenase/reductase; upregulation correlates with clinical development of fluconazole resistance
orf19.1778	CaO19.1778	C2_10040W_A	C2_10040W_A	na	-1.18423	0.0138652	Dubious open reading frame
orf19.5523	CaO19.5523	C6_02540C_A	C6_02540C_A	na	-1.18246	0.0305206	Ortholog of C. dubliniensis CD36 : Cd36_62780 C. parapsilosis CDC317 : CPAR2_601690 Candida tenuis NRRL Y-1498 : CANTEDRAFT_113271 and Debaryomyces hansenii CBS767 : DEHA2A06644g
orf19.3147	CaO19.3147	C2_06750C_A	C2_06750C_A	na	-1.1824	0.0401213	Ortholog of C. dubliniensis CD36 : Cd36_21050 C. parapsilosis CDC317 : CPAR2_104310 Candida tenuis NRRL Y-1498 : CANTEDRAFT_104515 and Debaryomyces hansenii CBS767 : DEHA2F01650g
orf19.257	CaO19.257	C3_02650W_A	C3_02650W_A	na	-1.17938	0.039518	Transcription is negatively regulated by Sfu1p; repressed by nitric oxide
orf19.1276	CaO19.1276	C4_05890W_A	C4_05890W_A	na	-1.17839	0.00957305	Protein with a selenoprotein domain and a thioredoxin-like fold domain; similar to S. cerevisiae Vhs3p which is a putative phosphopantothenoylcysteine decarboxylase
orf19.5254	CaO19.5254	C1_12110C_A	C1_12110C_A	na	-1.17546	0.0287545	Protein of unknown function; repressed by nitric oxide
orf19.4677	CaO19.4677	C4_01130C_A	C4_01130C_A	VPS71	-1.17506	0.0476414	Putative protein of unknown function transcript is upregulated in clinical isolates from HIVplus patients with oral candidiasis; Spider biofilm induced
orf19.4030	CaO19.4030	C5_05350W_A	C5_05350W_A	PRI1	-1.17058	0.00503104	Ortholog(s) have DNA primase activity single-stranded DNA binding activity role in DNA replication synthesis of RNA primer telomere maintenance and alpha DNA polymerase:primase complex localization
orf19.7013	CaO19.7013	C7_01010W_A	C7_01010W_A	na	-1.16934	0.0110652	Ortholog of C. dubliniensis CD36 : Cd36_70940 C. parapsilosis CDC317 : CPAR2_300280 Debaryomyces hansenii CBS767 : DEHA2F22220g and Pichia stipitis Pignal : PICST_32459
orf19.6078	CaO19.6078	C1_00290W_A	POL93	na	-1.16707	0.0121291	Predicted ORF in retrotransposon Tca8 with similarity to the Pol region of retrotransposons encoding reverse transcriptase protease and integrase; downregulated in response to ciclopirox olamine; F-12/CO2 early biofilm induced
orf19.1647	CaO19.1647	C3_02010C_A	C3_02010C_A	MUM3	-1.16478	0.0294603	Ortholog(s) have role in ascospore wall assembly
orf19.3306	CaO19.3306	C1_01180C_A	C1_01180C_A	HOP1	-1.16404	0.00639418	Ortholog(s) have four-way junction DNA binding activity role in meiotic recombination checkpoint synaptonemal complex assembly and lateral element localization
orf19.2237	CaO19.2237	C2_06840W_A	SPR1	na	-1.16368	0.00859133	Putative GPI-anchored protein; similar but not orthologous to S. cerevisiae Spr1 a sporulation-specific exo-1 3-beta-glucanase; mutant is viable
orf19.5284	CaO19.5284	CR_05420W_A	CR_05420W_A	na	-1.16362	0.0201889	Dubious open reading frame
orf19.769	CaO19.769	C1_04750W_A	IFE1	BDH2	-1.16034	0.0158635	Putative medium-chain alcohol dehydrogenase; rat catheter and Spider biofilm repressed
orf19.1275	CaO19.1275	C4_05880W_A	GAT1	GAT1	-1.16016	0.0427232	GATA-type transcription factor; regulator of nitrogen utilization; required for nitrogen catabolite repression and utilization of isoleucine tyrosine and tryptophan N sources; required for virulence in a mouse systemic infection model
orf19.2962	CaO19.2962	C1_02730W_A	C1_02730W_A	na	-1.15946	0.0161253	Protein of unknown function; Spider biofilm induced
orf19.6592	CaO19.6592	CR_09700W_A	CR_09700W_A	na	-1.15921	0.0143233	Predicted membrane transporter member of the aromatic acid:proton symporter (AAHS) family major facilitator superfamily (MFS)
orf19.306	CaO19.306	C3_03090W_A	USO5	na	-1.15915	0.0303162	Kinesin-associated protein; forms heterodimer with Kar3; involved in spindle formation; transcription is induced upon filamentous growth and in response to alpha pheromone in SpiderM medium
orf19.1330	CaO19.1330	C7_03460W_A	C7_03460W_A	na	-1.1556	0.0264978	Ortholog of Candida albicans WO-1 : CAWG_05678
orf19.553	CaO19.553	CR_04620C_A	CR_04620C_A	DTR1	-1.15434	0.0358453	Predicted membrane transporter member of the drug:proton antiporter (12 spanner) (DHA1) family major facilitator superfamily (MFS)
orf19.11	CaO19.11	CR_07140C_A	CR_07140C_A	na	-1.15428	0.0415424	Protein of unknown function; transcript regulated by Mig1 and Tup1; rat catheter biofilm induced
orf19.7455	CaO19.7455	C3_06660C_A	C3_06660C_A	na	-1.1515	0.0412443	Ortholog of C. dubliniensis CD36 : Cd36_86630 and Candida tropicalis MYA-3404 : CTRG_05698
orf19.3801	CaO19.3801	C4_04790W_A	FAV1	FUS2	-1.14628	0.00652478	Protein with weak similarity to S. cerevisiae Fus2p; induced by alpha pheromone mating factor in MTLa/MTLa opaque cells
orf19.3429	CaO19.3429	C6_01570C_A	FGR47	na	-1.1448	0.0432564	Protein lacking an ortholog in S. cerevisiae; transposon mutation affects filamentous growth
orf19.7614	CaO19.7614	CR_10380C_A	CR_10380C_A	na	-1.14356	0.0372875	Protein of unknown function; Hap43-induced gene; mutant is viable
orf19.4262	CaO19.4262	C5_02500C_A	C5_02500C_A	JSN1	-1.14045	0.012911	Ortholog(s) have mRNA binding activity and role in cellular protein complex localization establishment of mitochondrion localization nuclear-transcribed mRNA catabolic process deadenylation-dependent decay
orf19.752	CaO19.752	C1_04910C_A	C1_04910C_A	na	-1.13966	0.0181505	Has domain(s) with predicted methyltransferase activity and role in metabolic process
orf19.4374	CaO19.4374	CR_03750C_A	PRP42	PRP42	-1.13048	0.0487022	Putative component of the U1 snRNP involved in splicing; ortholog of S. cerevisiae PRP42
orf19.669	CaO19.669	C1_11340W_A	PRM1	PRM1	-1.12922	0.0288577	Putative membrane protein with a predicted role in membrane fusion during mating; Hap43p-repressed gene; protein induced during the mating process
orf19.2252	CaO19.2252	C2_06980W_A	C2_06980W_A	na	-1.12543	0.0471673	Protein of unknown function; rat catheter biofilm repressed
orf19.7105	CaO19.7105	C7_00180W_A	FAR1	FAR1	-1.12449	0.00638347	Protein involved in regulation of pheromone-mediated mating; repressed by A1p and Alpha2p in white-phase cells; null mutant shows no pheromone response in opaque cells; overexpression causes enhanced pheromone response and cell cycle arrest
orf19.7409.1	CaO19.7409.1	C3_06240C_A	C3_06240C_A	MRPL39	-1.12191	0.0115384	Ortholog(s) have structural constituent of ribosome activity and mitochondrial large ribosomal subunit localization
orf19.2611	CaO19.2611	CR_02110W_A	MCM6	MCM6	-1.11632	0.00453494	Putative MCM DNA replication initiation complex component; mRNA expression peak at cell-cycle M/G1 phase; regulated by tyrosol and cell density; repressed by alpha pheromone in SpiderM medium; Hap43-induced gene
orf19.1272	CaO19.1272	C4_05850C_A	C4_05850C_A	YGR111W	-1.11524	0.00534468	Protein of unknown function; may play a role in regulation of cell size; rat catheter biofilm repressed
orf19.5556	CaO19.5556	C6_02820W_A	C6_02820W_A	na	-1.11314	0.0257148	Ortholog of Candida albicans WO-1 : CAWG_05078
orf19.3655	CaO19.3655	C6_00730W_A	C6_00730W_A	na	-1.10705	0.00822086	Ortholog of C. dubliniensis CD36 : Cd36_60640 C. parapsilosis CDC317 : CPAR2_602930 Candida tenuis NRRL Y-1498 : CANTEDRAFT_115038 and Pichia stipitis Pignal : PICST_31932
orf19.1484	CaO19.1484	C2_01730W_A	C2_01730W_A	SPC24	-1.10666	0.00472834	Ortholog of S cerevisiae Spc24; a component of the conserved kinetochore-associated Ndc80 complex involved in chromosome segregation spindle checkpoint activity and kinetochore clustering; Hap43-induced gene
orf19.115	CaO19.115	C6_01090C_A	C6_01090C_A	na	-1.10417	0.0300476	Ortholog of Candida tropicalis MYA-3404 : CTRG_02973 and Candida albicans WO-1 : CAWG_05252
orf19.2195	CaO19.2195	C2_07870C_A	C2_07870C_A	na	-1.10373	0.0344601	Ortholog of Candida albicans WO-1 : CAWG_05881
orf19.6027	CaO19.6027	C1_00790W_A	C1_00790W_A	na	-1.10345	0.0411531	Ortholog of C. dubliniensis CD36 : Cd36_00740 C. parapsilosis CDC317 : CPAR2_110170 Candida tenuis NRRL Y-1498 : CANTEDRAFT_133175 and Debaryomyces hansenii CBS767 : DEHA2D09724g
orf19.1541	CaO19.1541	C2_02230C_A	C2_02230C_A	na	-1.10311	0.0327432	Protein with a globin-like domain; repressed by alpha pheromone in SpiderM medium; Spider biofilm induced
orf19.2584	CaO19.2584	CR_01860W_A	OPT9	na	-1.09788	0.0104834	Probable pseudogene similar to fragments of OPT1 oligopeptide transporter gene; decreased expression in hyphae compared to yeast-form cells; transcriptionally induced upon phagocytosis by macrophage
orf19.149	CaO19.149	C2_04670W_A	C2_04670W_A	na	-1.09693	0.0145584	Protein of unknown function; transcript detected on high-resolution tiling arrays
orf19.3261	CaO19.3261	CR_00970W_A	ATO9	na	-1.0969	0.0109956	Putative fungal-specific transmembrane protein
orf19.4837	CaO19.4837	C1_09730W_A	DAM1	DAM1	-1.09664	0.0234031	Essential subunit of the Dam1 (DASH) complex which acts in chromosome segregation by coupling kinetochores to spindle microtubules
orf19.5519	CaO19.5519	C6_02500C_A	GCV1	GCV1	-1.09553	0.0312986	Putative T subunit of glycine decarboxylase; transcript negatively regulated by Sfu1; Spider biofilm repressed
orf19.6792	CaO19.6792	C3_07080W_A	RRD1	RRD1	-1.09493	0.00617148	Putative peptidyl-prolyl cis/trans-isomerase; caspofungin induced
orf19.1827	CaO19.1827	C1_06220C_A	C1_06220C_A	na	-1.09062	0.0422696	Protein of unknown function; flow model biofilm induced; induced by alpha pheromone in SpiderM medium
orf19.7594	CaO19.7594	CR_10180W_A	CR_10180W_A	na	-1.09004	0.0411968	Protein of unknown function; Spider biofilm induced
orf19.6078.1	CaO19.6078.1	C1_00280C_A	RFC52	na	-1.08616	0.0461649	Putative replication factor C complex protein; periodic mRNA expression peak at cell-cycle G1/S phase; overlaps orf19.6079
orf19.5014	CaO19.5014	C1_13770C_A	C1_13770C_A	LCL3	-1.08493	0.0261257	Ortholog(s) have mitochondrion localization
orf19.1867	CaO19.1867	C2_07580W_A	C2_07580W_A	na	-1.08284	0.0383113	Putative malate permease; induced during macrophage infection; regulated by Gcn2 and Gcn4; putative peroxisome targeting signal; Hap43-repressed; Spider biofilm induced
orf19.4783	CaO19.4783	C1_09240C_A	C1_09240C_A	na	-1.08284	0.0419111	Protein of unknown function; induced during chlamydospore formation in both C. albicans and C. dubliniensis
orf19.6998	CaO19.6998	C3_05630W_A	GTT1	na	-1.08251	0.0473419	Putative glutathione S-transferase; downregulated upon adherence to polystyrene; regulated upon white-opaque switching; induced in the presence of human neutrophils; oxidative stress-induced via Cap1p; regulated by Gcn2p Gcn4p
orf19.4844	CaO19.4844	C1_09790C_A	C1_09790C_A	AIR2	-1.07729	0.0443344	Ortholog(s) have RNA binding polynucleotide adenylyltransferase activity protein binding bridging activity
orf19.2833	CaO19.2833	CR_02750C_A	PGA34	na	-1.07384	0.0251755	Putative GPI-anchored protein; transcript repressed by alpha pheromone in SpiderM medium; induced in oralpharyngeal candidasis; flow model biofilm induced; Spider biofilm induced
orf19.5305	CaO19.5305	C4_04050C_A	RHD3	na	-1.07226	0.0278668	GPI-anchored yeast-associated cell wall protein; induced in high iron; clade-associated gene expression; not essential for cell wall integrity; fluconazole-repressed; flow model and Spider biofilm repressed
orf19.4471	CaO19.4471	C1_03960C_A	C1_03960C_A	VPS64	-1.07205	0.043934	Ortholog(s) have role in protein targeting to vacuole re-entry into mitotic cell cycle after pheromone arrest and endoplasmic reticulum membrane localization
orf19.1992	CaO19.1992	C2_01330C_A	SIR2	na	-1.06968	0.0378131	Required for wild-type lifespan asymmetric inheritance of oxidatively damaged proteins rDNA silencing; regulates phenotypic switch in strain 3153A not WO-1; partially complements S. cerevisiae sir2 mating defect; Spider biofilm induced
orf19.1156	CaO19.1156	C1_11630C_A	FUS1	FUS1	-1.06569	0.0202911	Membrane protein required for mating; ortholog of S. cerevisiae Fus1; transcript induced by Cph1 in cells homozygous for the MTLa locus; alpha factor induced
orf19.1728	CaO19.1728	C3_01230C_A	C3_01230C_A	na	-1.06474	0.016993	Ortholog of C. dubliniensis CD36 : Cd36_81190 C. parapsilosis CDC317 : CPAR2_503840 Debaryomyces hansenii CBS767 : DEHA2A09042g and Pichia stipitis Pignal : PICST_42519
orf19.2980	CaO19.2980	C1_02900C_A	C1_02900C_A	SPP382	-1.06322	0.00450704	Ortholog(s) have ATP-dependent RNA helicase activity and role in generation of catalytic spliceosome for first transesterification step spliceosomal complex disassembly
orf19.422	CaO19.422	C1_05430W_A	SPT20	SPT20	-1.06302	0.0394763	Putative transcription factor; downregulated upon adherence to polystyrene; flucytosine repressed
orf19.5492	CaO19.5492	C2_06300W_A	C2_06300W_A	YHC1	-1.05952	0.0459826	Ortholog(s) have mRNA binding pre-mRNA 5-splice site binding activity role in mRNA 5-splice site recognition and U1 snRNP U2-type prespliceosome commitment complex localization
orf19.3295	CaO19.3295	C1_01070C_A	C1_01070C_A	na	-1.05778	0.0221694	Has domain(s) with predicted role in cell division chromosome segregation and MIS12/MIND type complex localization
orf19.258	CaO19.258	C3_02660W_A	C3_02660W_A	na	-1.05264	0.0411744	Protein of unknown function; Spider biofilm induced
orf19.4464	CaO19.4464	C1_03900W_A	SEN15	SEN15	-1.04757	0.0257579	Similar to delta subunit of tRNA splicing endonuclease; increased transcription is observed upon fluphenazine treatment
orf19.4899	CaO19.4899	C1_10290W_A	GCA1	na	-1.04615	0.0124251	Extracellular/plasma membrane-associated glucoamylase; expressed in rat oral infection; regulated by carbohydrates pH galactose; promotes biofilm matrix formation; flow model biofilm induced; Bcr1 repressed in RPMI a/a biofilms
orf19.1395	CaO19.1395	C2_09590C_A	C2_09590C_A	PIC2	-1.04368	0.0459455	Ortholog(s) have inorganic phosphate transmembrane transporter activity role in phosphate ion transport transmembrane transport and mitochondrion localization
orf19.4206	CaO19.4206	C6_00540W_A	C6_00540W_A	MUS81	-1.03743	0.00718373	Ortholog(s) have crossover junction endodeoxyribonuclease activity
orf19.4951	CaO19.4951	C1_13240W_A	C1_13240W_A	na	-1.03741	0.0398785	Protein of unknown function; Spider biofilm induced
orf19.7052	CaO19.7052	C7_00670C_A	C7_00670C_A	INP52	-1.0372	0.0448133	Putative polyphosphatidylinositol phosphatase; possibly an essential gene disruptants not obtained by UAU1 method
orf19.5534	CaO19.5534	C6_02640C_A	C6_02640C_A	TVP38	-1.03331	0.049505	Protein with a predicted role in mitotic spindle elongation vesicle-mediated transport; flow model biofilm induced
orf19.2804	CaO19.2804	C3_04040W_A	C3_04040W_A	na	-1.03135	0.0442057	Ortholog of C. dubliniensis CD36 : Cd36_83980 C. parapsilosis CDC317 : CPAR2_102620 Candida tenuis NRRL Y-1498 : CANTEDRAFT_134550 and Debaryomyces hansenii CBS767 : DEHA2D12100g
orf19.2600	CaO19.2600	CR_01990C_A	SPC98	SPC98	-1.03092	0.0388844	Putative component of the microtubule-nucleating Tub4p (gamma-tubulin) complex; periodic mRNA expression peak at cell-cycle S/G2 phase
orf19.2713	CaO19.2713	C4_02820W_A	C4_02820W_A	MSH5	-1.0297	0.0456173	Ortholog(s) have role in reciprocal meiotic recombination and nucleus localization
orf19.2739	CaO19.2739	C4_02600C_A	C4_02600C_A	RLF2	-1.02887	0.0119526	Ortholog(s) have histone binding activity role in DNA replication-dependent nucleosome assembly and CAF-1 complex chromosome centromeric region nucleus localization
orf19.4391	CaO19.4391	CR_03480W_A	CR_03480W_A	na	-1.01889	0.0408995	Ortholog of C. dubliniensis CD36 : Cd36_28730 Candida tropicalis MYA-3404 : CTRG_00749 and Candida albicans WO-1 : CAWG_01683
orf19.6366	CaO19.6366	CR_08080W_A	CR_08080W_A	na	-1.01643	0.0479008	Has domain(s) with predicted RNA binding activity
orf19.7331	CaO19.7331	CR_09360W_A	FCY24	na	-1.01262	0.01972	Putative transporter; more similar to S. cerevisiae Tpn1 which is a vitamin B6 transporter than to purine-cytosine permeases; transcription is regulated by Nrg1; Spider biofilm induced
orf19.6606	CaO19.6606	CR_09560C_A	CR_09560C_A	na	-1.01034	0.022122	Ortholog of C. parapsilosis CDC317 : CPAR2_201040 Candida tenuis NRRL Y-1498 : CANTEDRAFT_112677 Debaryomyces hansenii CBS767 : DEHA2E02420g and Pichia stipitis Pignal : PICST_37559
orf19.220	CaO19.220	C2_08870C_A	PIR1	PIR1	-1.00974	0.0410394	1 3-beta-glucan-linked cell wall protein; N-mannosylated O-glycosylated by Pmt1; cell wall defect in het mutant; Hog1/fluconazole/hypoxia induced; iron/Efg1/Plc1/temp regulated; flow model biofilm induced; hyphal Spider biofilm repressed
orf19.3473	CaO19.3473	C6_02310W_A	C6_02310W_A	SGF73	-1.00552	0.0249596	Ortholog(s) have enzyme activator activity histone acetyltransferase activity structural molecule activity
orf19.4378	CaO19.4378	CR_03800C_A	PPH3	PPH3	-1.00444	0.0475889	Putative catalytic subunit of protein phosphatase complex; functions with regulatory subunit Psy2p in dephosphorylation of Rad53p in response to DNA damage; dephosphorylates Rfa2p in G1 phase; ortholog of S. cerevisiae Pph3p
orf19.7396	CaO19.7396	C3_06140W_A	C3_06140W_A	na	1.00276	0.0227471	Protein of unknown function; Spider biofilm induced; Hap43-repressed
orf19.7044	CaO19.7044	C7_00740W_A	RIM15	RIM15	1.00352	0.0267837	Ortholog(s) have protein kinase activity and role in age-dependent response to oxidative stress involved in chronological cell aging conidiophore development hyphal growth protein phosphorylation regulation of meiosis
orf19.3228	CaO19.3228	CR_01260W_A	CR_01260W_A	TMN3	1.00457	0.0174627	Putative endosomal transmembrane protein; Hap43p-induced; mutation confers hypersensitivity to amphotericin B
orf19.7358	CaO19.7358	C3_05770C_A	SAM50	SAM50	1.00602	0.00790594	Predicted component of the SAM complex involved in mitochondrial protein import
orf19.6199	CaO19.6199	C1_07050C_A	C1_07050C_A	HCS1	1.0064	0.00451603	Ortholog(s) have ATP-dependent 5-3 DNA helicase activity and DNA helicase A complex alpha DNA polymerase:primase complex cytosol localization
orf19.7579	CaO19.7579	CR_10030W_A	FGR34	na	1.00715	0.0090398	Protein lacking an ortholog in S. cerevisiae; transposon mutation affects filamentous growth
orf19.5156	CaO19.5156	C7_03050W_A	C7_03050W_A	PHS1	1.01163	0.0243861	Protein similar to S. cerevisiae Phs1p which is required for growth; has six putative membrane-spanning regions
orf19.7589	CaO19.7589	CR_10130W_A	CR_10130W_A	na	1.01381	0.00351957	Protein of unknown function; Hap43-repressed gene; transcript induced by elevated CO2
orf19.5209	CaO19.5209	C2_05850C_A	C2_05850C_A	COG6	1.01609	0.0138077	Ortholog(s) have role in CVT pathway intra-Golgi vesicle-mediated transport and Golgi transport complex cell division site cytosol nucleus localization
orf19.1553	CaO19.1553	C2_02340C_A	ENT3	ENT3	1.02311	0.0101344	Putative epsin; induced during the mating process; transcript is upregulated in an RHE model of oral candidiasis
orf19.4228	CaO19.4228	C5_02210W_A	C5_02210W_A	GET4	1.02413	0.0457669	Protein with a role in insertion of tail-anchored proteins into the ER membrane; Spider biofilm repressed
orf19.4172	CaO19.4172	C4_00700C_A	C4_00700C_A	na	1.0243	0.0258671	Has domain(s) with predicted hydrolase activity and role in metabolic process
orf19.3666	CaO19.3666	C1_02090C_A	C1_02090C_A	DRN1	1.02478	0.0306423	Predicted debranching enzyme-associated ribonuclease; rat catheter biofilm induced
orf19.7297	CaO19.7297	CR_09010C_A	CR_09010C_A	YHR112C	1.02809	0.0389271	Putative cystathionine gamma-synthase; decreased levels in stationary phase cultures; Hog1p-induced; Gcn4p-regulated
orf19.295	CaO19.295	C3_02990C_A	C3_02990C_A	na	1.03214	0.0107839	Ortholog of C. dubliniensis CD36 : Cd36_82970 Lodderomyces elongisporus NRLL YB-4239 : LELG_02117 Debaryomyces hansenii CBS767 : DEHA2G01012g and Candida lusitaniae ATCC 42720 : CLUG_03529
orf19.1249	CaO19.1249	C4_05640C_A	C4_05640C_A	HIS6	1.03229	0.00544626	Ortholog(s) have 1-(5-phosphoribosyl)-5-[(5-phosphoribosylamino)methylideneamino]imidazole-4-carboxamide isomerase activity role in histidine biosynthetic process and cytosol nucleus localization
orf19.2003	CaO19.2003	C2_01210C_A	HNM1	na	1.03705	0.0126204	Putative choline/ethanolamine transporter; mutation confers hypersensitivity to toxic ergosterol analog; colony morphology-related gene regulation by Ssn6; clade-associated gene expression
orf19.7381	CaO19.7381	C3_06000W_A	AHR1	na	1.03752	0.0409683	Zn(II)2Cys6 transcription factor; involved in regulation of adhesion genes; involved in white-opaque switch; forms complex with Mcm1; mutant is sensetive to 5-fluorocytosine and lithium chloride; Spider biofilm induced
orf19.2266	CaO19.2266	C2_07110C_A	C2_07110C_A	IOC3	1.04	0.0334857	Ortholog(s) have ATPase activity DNA binding nucleosome binding activity role in chromatin remodeling and Isw1 complex localization
orf19.6581	CaO19.6581	C7_01480W_A	C7_01480W_A	PFA4	1.04117	0.0302572	Ortholog(s) have palmitoyltransferase activity role in protein palmitoylation and endoplasmic reticulum localization
orf19.7159	CaO19.7159	C7_04150W_A	C7_04150W_A	RTP1	1.04243	0.0167747	Putative protein of unknown function; Hap43p-repressed gene; ortholog of S. cerevisiae YMR185W
orf19.320	CaO19.320	C3_03210W_A	C3_03210W_A	na	1.04459	0.0118357	Predicted short chain dehydrogenase; Spider biofilm induced
orf19.4705	CaO19.4705	C4_00880W_A	C4_00880W_A	CCA1	1.04483	0.0345306	Ortholog(s) have tRNA adenylyltransferase activity role in tRNA 3-terminal CCA addition and cytosol mitochondrial matrix localization
orf19.7295	CaO19.7295	CR_08980C_A	CR_08980C_A	SCD5	1.04597	0.00596555	Ortholog(s) have protein phosphatase 1 binding activity role in actin filament organization cortical actin cytoskeleton organization endocytosis protein secretion and actin cortical patch nucleus localization
orf19.1683	CaO19.1683	C3_01600W_A	PPH21	PPH21	1.04897	0.0300313	Putative protein phosphatase of the Type 2A-related family (serine/threonine-specific) similar to S. cerevisiae Pph21p; caspofungin repressed; possibly an essential gene disruptants not obtained by UAU1 method
orf19.5984	CaO19.5984	C3_05110W_A	C3_05110W_A	DSC2	1.05164	0.00656811	Putative protein of unknown function; homozygous transposon insertion causes decreased colony wrinkling under filamentous growth-inducing conditions but does not block true hyphal formation in liquid media
orf19.4524	CaO19.4524	C1_02010C_A	ZCF24	na	1.05593	0.0470694	Predicted Zn(II)2Cys6 transcription factor; caspofungin induced; Hap43-repressed
orf19.5136	CaO19.5136	C7_03200C_A	C7_03200C_A	YGR017W	1.05645	0.0449962	Putative pyridoxamine 5-phosphate oxidase; planktonic growth and early-stage flow model biofilm induced
orf19.240	CaO19.240	C3_02500W_A	PAM17	PAM17	1.0575	0.0324368	Predicted component of the presequence translocase-associated import motor (PAM complex) involved in protein import into mitochondrial matrix
orf19.4719	CaO19.4719	C4_06100W_A	CWH41	CWH41	1.06334	0.042261	Processing alpha glucosidase I involved in N-linked protein glycosylation and assembly of cell wall beta 1 6 glucan; rat catheter biofilm repressed
orf19.1247	CaO19.1247	C4_05620C_A	C4_05620C_A	na	1.06359	0.0142917	Ortholog of C. dubliniensis CD36 : Cd36_45230 C. parapsilosis CDC317 : CPAR2_500450 Candida tenuis NRRL Y-1498 : CANTEDRAFT_103249 and Debaryomyces hansenii CBS767 : DEHA2C07524g
orf19.3122.2	CaO19.3122.2	C4_06880C_A	C4_06880C_A	SEM1	1.06421	0.0334172	Ortholog(s) have role in exocytosis filamentous growth mRNA export from nucleus proteasome assembly proteasome-mediated ubiquitin-dependent protein catabolic process regulation of cell cycle
orf19.993	CaO19.993	C1_10500W_A	C1_10500W_A	na	1.06865	0.0497935	Protein of unknown function; rat catheter biofilm repressed
orf19.898	CaO19.898	C2_03300W_A	HEM2	HEM2	1.0732	0.046647	Putative porphobilinogen synthase; induced in high iron; protein level decrease in stationary phase cultures; Spider biofilm repressed
orf19.7494	CaO19.7494	CR_00390W_A	CR_00390W_A	na	1.07508	0.0290553	Protein of unknown function; cell-cycle regulated periodic mRNA expression
orf19.6062.3	CaO19.6062.3	C1_00450C_A	C1_00450C_A	MIC19	1.07609	0.0120396	Mitochondrial protein; component of the mitochondrial inner membrane organizing system ; role in maintenance of crista junctions and inner membrane architecture; Spider biofilm repressed
orf19.2544	CaO19.2544	CR_01570W_A	CR_01570W_A	PTH2	1.07974	0.0130437	Ortholog(s) have aminoacyl-tRNA hydrolase activity role in negative regulation of proteasomal ubiquitin-dependent protein catabolic process and mitochondrial outer membrane localization
orf19.3302	CaO19.3302	C1_01140C_A	C1_01140C_A	na	1.08012	0.0323056	Putative type-1 protein phosphatase targeting subunit; transcript repressed by yeast-hyphal switch; transcript induced by Mnl1p under weak acid stress; flow model biofilm induced
orf19.1253	CaO19.1253	C4_05680W_A	PHO4	PHO4	1.08199	0.0457711	bHLH transcription factor of the myc-family; required for growth in medium lacking phosphate and for resistance to copper and Phloxine B; induced by Mnl1 under weak acid stress
orf19.4176	CaO19.4176	C4_00660W_A	C4_00660W_A	MRPS17	1.08316	0.0400761	Ortholog(s) have structural constituent of ribosome activity and mitochondrial small ribosomal subunit localization
orf19.6455	CaO19.6455	C7_02550C_A	C7_02550C_A	CIA2	1.08352	0.0244538	Protein of unknown function transcript is upregulated in clinical isolates from HIVplus patients with oral candidiasis
orf19.2751	CaO19.2751	C4_02510W_A	C4_02510W_A	na	1.09215	0.0365871	Predicted membrane transporter; member of the monocarboxylate porter (MCP) family major facilitator superfamily; Hap43-induced gene; alkaline upregulated by Rim101; possibly an essential gene disruptants not obtained by UAU1 method
orf19.6244	CaO19.6244	C1_06670W_A	C1_06670W_A	na	1.09444	0.0457983	Ortholog of C. dubliniensis CD36 : Cd36_06250 C. parapsilosis CDC317 : CPAR2_206820 Candida tenuis NRRL Y-1498 : CANTEDRAFT_125137 and Debaryomyces hansenii CBS767 : DEHA2G13266g
orf19.4893	CaO19.4893	C1_10230C_A	C1_10230C_A	na	1.0995	0.028912	Ortholog of C. dubliniensis CD36 : Cd36_09630 C. parapsilosis CDC317 : CPAR2_805080 Candida tenuis NRRL Y-1498 : CANTEDRAFT_136811 and Debaryomyces hansenii CBS767 : DEHA2B12364g
orf19.1393	CaO19.1393	C2_09610W_A	C2_09610W_A	YIA6	1.09996	0.00679196	Ortholog(s) have NAD transporter activity pyruvate secondary active transmembrane transporter activity role in NAD transmembrane transport mitochondrial pyruvate transport and endoplasmic reticulum mitochondrion localization
orf19.3894	CaO19.3894	C5_04120C_A	C5_04120C_A	na	1.10305	0.0141521	Putative inositol oxygenase; mutation confers hypersensitivity to toxic ergosterol analog; Spider biofilm induced
orf19.5541	CaO19.5541	C6_02690C_A	C6_02690C_A	MRN1	1.10618	0.0262863	Protein with similarity to S. pombe Nrd1p; transcription induced upon induction of hyphal growth; regulated by Cph1p Efg1p Cph2p; low-level expression; alkaline upregulated; fungal-specific (no human or murine homolog)
orf19.6722	CaO19.6722	C3_07660W_A	C3_07660W_A	RAD4	1.10748	0.0212311	Protein similar to S. cerevisiae Rad4p; down-regulation associated with azole resistance
orf19.1035	CaO19.1035	C1_03740W_A	WAR1	WAR1	1.10751	0.00572777	Zn(II)2Cys6 transcription factor; plays a role in resistance to weak organic acids; required for yeast cell adherence to silicone substrate; Spider biofilm induced
orf19.459	CaO19.459	CR_05950C_A	ADP1	ADP1	1.11775	0.0264819	Putative PDR-subfamily ABC transporter; similar to WHITE subfamily proteins; gene used for strain identification by multilocus sequence typing
orf19.7509.2	CaO19.7509.2	CR_00240W_A	LSM6	LSM6	1.11861	0.0112741	Putative Lsm protein; flucytosine induced
orf19.4686	CaO19.4686	C4_01020C_A	C4_01020C_A	ESL1	1.12003	0.00344883	Ortholog of S. cerevisiae : ESL1 C. dubliniensis CD36 : Cd36_41030 C. parapsilosis CDC317 : CPAR2_401340 Candida tenuis NRRL Y-1498 : CANTEDRAFT_104645 and Debaryomyces hansenii CBS767 : DEHA2E18766g
orf19.4630	CaO19.4630	C4_01550C_A	CPA1	CPA1	1.12189	0.0301265	Putative carbamoyl-phosphate synthase subunit; alkaline repressed; rat catheter Spider and flow model biofilm induced
orf19.6662	CaO19.6662	C5_03530C_A	C5_03530C_A	COQ10	1.12298	0.00411904	Putative coenzyme Q (ubiquinone) binding protein; transcript is upregulated in clinical isolates from HIVplus patients with oral candidiasis
orf19.4599	CaO19.4599	C4_01940W_A	PHO89	PHO89	1.12345	0.0112787	Putative phosphate permease; transcript regulated upon white-opaque switch; alkaline induced by Rim101; possibly adherence-induced; F-12/CO2 model rat catheter and Spider biofilm induced
orf19.5174	CaO19.5174	C7_02870C_A	TAF19	TAF13	1.12496	0.019217	Putative TFIID subunit; mutation confers hypersensitivity to amphotericin B; rat catheter biofilm induced
orf19.4775	CaO19.4775	C1_09170W_A	CTA8	HSF1	1.1254	0.0095967	Essential transcription factor mediates heat shock transcriptional induction; in the absence of heat stress Cta8p levels are modulated by growth temperature to regulate basal expression of genes involved in protein folding
orf19.2906	CaO19.2906	C4_06310C_A	PGA41	na	1.12567	0.00287422	Putative GPI-anchored protein; adhesin-like protein
orf19.1229	CaO19.1229	C1_07690C_A	C1_07690C_A	CSE1	1.1336	0.0366225	Ortholog(s) have importin-alpha export receptor activity role in cell division protein export from nucleus and nuclear membrane localization
orf19.7660	CaO19.7660	CR_10710C_A	VPS52	VPS52	1.13522	0.0119622	Protein required for hyphal growth; has similarity to S. cerevisiae Vps52p
orf19.288	CaO19.288	C3_02950C_A	MET13	MET13	1.13522	0.0229747	Putative methionine biosynthesis protein; ketoconazole-induced; amphotericin B repressed; Spider biofilm repressed
orf19.2736	CaO19.2736	C4_02630C_A	HFL2	BUR6	1.1355	0.0231376	HAP5-like; ortholog of S. cerevisiae Bur6 a heterodimeric NC2 transcription regulator complex subunit; flucytosine induced
orf19.6639	CaO19.6639	CR_05730C_A	CR_05730C_A	MDM36	1.13586	0.00231045	Ortholog of S. cerevisiae Mdm36; mitochondrial distribution and morphology protein; Hap43-repressed gene
orf19.1852	CaO19.1852	CR_06820W_A	CR_06820W_A	AIM19	1.13697	0.0142709	Ortholog(s) have mitochondrion localization
orf19.6396	CaO19.6396	CR_08300C_A	CR_08300C_A	NTE1	1.13737	0.043877	Putative patatin-like phospholipase; similar to S. cerevisiae Nte1p which is predicted to be a membrane protein; antigenic during human oral infection; Hap43p-repressed gene
orf19.2671	CaO19.2671	C4_03190W_A	C4_03190W_A	na	1.13886	0.0238399	Protein with a predicted FAD-dependent pyridine nucleotide reductase domains; putative oxidoreductase; Plc1-regulated; possibly an essential gene disruptants not obtained by UAU1 method
orf19.2646	CaO19.2646	C5_03330C_A	ZCF13	na	1.13997	0.00441697	Predicted Zn(II)2Cys6 transcription factor; similar to but not the true ortholog of S. cerevisiae Hap1; mutants display decreased colonization of mouse kidneys
orf19.5322	CaO19.5322	C2_10470C_A	C2_10470C_A	ATG27	1.14371	0.00762527	Ortholog(s) have phosphatidylinositol-3-phosphate binding activity and role in CVT pathway autophagic vacuole assembly peroxisome degradation protein localization to pre-autophagosomal structure vesicle organization
orf19.2360	CaO19.2360	CR_07050C_A	URA2	URA2	1.14734	0.0063988	Putative bifunctional carbamoylphosphate synthetase-aspartate transcarbamylase; flucytosine induced; macrophage/pseudohyphal-induced; 5-UTR intron; flow model biofilm repressed
orf19.275	CaO19.275	C3_02840W_A	C3_02840W_A	POP5	1.14852	0.0373679	Ortholog(s) have RNA binding ribonuclease MRP activity ribonuclease P activity role in intronic box C/D snoRNA processing mRNA cleavage and endoplasmic reticulum nucleolar ribonuclease P complex ribonuclease MRP complex localization
orf19.2675	CaO19.2675	C4_03150W_A	C4_03150W_A	HSH155	1.15033	0.00140893	Ortholog(s) have mRNA binding activity role in spliceosomal complex assembly and U2 snRNP U2-type prespliceosome localization
orf19.7284	CaO19.7284	CR_08890C_A	ASR2	na	1.15037	0.0067833	Adenylyl cyclase and stress responsive protein; induced in cyr1 or ras1 mutant; stationary phase enriched protein; Spider biofilm induced
orf19.6787	CaO19.6787	C3_07130W_A	C3_07130W_A	ERV14	1.15265	0.0205801	Ortholog(s) have role in ER to Golgi vesicle-mediated transport ascospore formation axial cellular bud site selection and ER to Golgi transport vesicle endoplasmic reticulum membrane localization
orf19.4478	CaO19.4478	C1_04030W_A	C1_04030W_A	MSD1	1.15473	0.037062	Ortholog(s) have aspartate-tRNA ligase activity role in mitochondrial aspartyl-tRNA aminoacylation and mitochondrion localization
orf19.1299	CaO19.1299	C4_03790W_A	RPN6	RPN6	1.15542	0.0349829	Putative 26S proteasome subunit; Hap43p-induced gene; regulated by Gcn2p and Gcn4p
orf19.511	CaO19.511	CR_04230W_A	CR_04230W_A	NRK1	1.15564	0.0025933	Ortholog(s) have ribosylnicotinamide kinase activity role in NAD biosynthesis via nicotinamide riboside salvage pathway nicotinamide riboside metabolic process and cytosol nucleus localization
orf19.4785	CaO19.4785	C1_09260C_A	PTC1	PTC1	1.15834	0.013717	Putative protein phosphatase of the Type 2C-related family (serine/threonine-specific) similar to S. cerevisiae Ptc1p; mutant shows virulence defect
orf19.267	CaO19.267	C3_02760C_A	C3_02760C_A	na	1.15929	0.0189867	Protein required for normal filamentous growth; mRNA binds She3
orf19.4036	CaO19.4036	C5_05400W_A	APM1	APM1	1.16621	0.0285672	Ortholog of S. cerevisiae/S. pombe Apm1; a clathrin-associated protein complex (AP-1) subunit; phosphorylated protein; Tn mutation affects filamentous growth; Spider biofilm repressed
orf19.5097	CaO19.5097	C1_08190C_A	CAT8	CAT8	1.16657	0.0197226	Zn(II)2Cys6 transcription factor; similar to S. cerevisiae Cat8 but mutant phenotype suggests different target genes; mutant displays increased filamentous/invasive growth; flucytosine repressed; rat catheter biofilm induced
orf19.3249	CaO19.3249	CR_01060W_A	LAG1	LAG1	1.17082	0.0452024	Putative ceramide synthase component; Hap43p-repressed gene; amphotericin B repressed
orf19.7326	CaO19.7326	CR_09310W_A	CR_09310W_A	RKM1	1.17512	0.00618205	Ortholog(s) have protein-lysine N-methyltransferase activity role in peptidyl-lysine dimethylation and cytoplasm nucleus localization
orf19.2326	CaO19.2326	C1_10910C_A	C1_10910C_A	ESC2	1.17817	0.00908107	Ortholog(s) have role in chromatin silencing at silent mating-type cassette double-strand break repair via homologous recombination intra-S DNA damage checkpoint mitotic sister chromatid cohesion and nucleus localization
orf19.5334	CaO19.5334	C2_10560C_A	ZSF1	TIS11	1.18609	0.0249785	Ortholog od S. cerevisiae Tis11 a mRNA-binding protein; transcription regulated by yeast-hyphal switch; flow model biofilm induced; Spider biofilm repressed
orf19.1107	CaO19.1107	C5_03870C_A	C5_03870C_A	PAR32	1.18775	0.0281173	Protein of unknown function; Spider biofilm induced
orf19.323	CaO19.323	C3_03250W_A	C3_03250W_A	na	1.18777	0.00543771	Putative haloacid dehalogenase; localized to plasma membrane
orf19.6627	CaO19.6627	CR_05860W_A	CR_05860W_A	na	1.18854	0.0450084	Protein of unknown function; possibly transcriptionally regulated upon hyphal formation
orf19.4665	CaO19.4665	C4_01240C_A	C4_01240C_A	na	1.19137	0.00427983	Protein of unknown function; Spider biofilm induced
orf19.3010	CaO19.3010	C1_03180W_A	C1_03180W_A	LIP2	1.19228	0.00400541	Putative lipoyl ligase; role in modification of mitochondrial enzymes by attachment of lipoic acid groups; rat catheter biofilm induced
orf19.729	CaO19.729	CR_07570W_A	CR_07570W_A	na	1.19299	0.0375976	Adaptor protein required for specific mRNA transport; protein similar but not orthologous to S. cerevisiae She3; transposon mutation affects filamentous growth
orf19.6742	CaO19.6742	C3_07460W_A	C3_07460W_A	FCP1	1.19728	0.00400381	Ortholog(s) have CTD phosphatase activity
orf19.5365	CaO19.5365	C2_10820C_A	C2_10820C_A	TRM732	1.19761	0.0198825	S. cerevisiae ortholog YMR259C interacts with Trm7 for 2-O-methylation of C32 of substrate tRNAs; downregulated by fluphenazine treatment or in an azole-resistant strain that overexpresses CDR1 and CDR2
orf19.5628	CaO19.5628	C6_03390W_A	C6_03390W_A	2001-12-01	1.19804	0.0435753	Mitochondrial dicarboxylate transporter; possibly an essential gene disruptants not obtained by UAU1 method
orf19.6522	CaO19.6522	C7_01990C_A	C7_01990C_A	na	1.19835	0.00455036	Putative allantoate permease; Gcn4-regulated; Spider biofilm induced
orf19.6802	CaO19.6802	C3_06990W_A	C3_06990W_A	PFA3	1.19978	0.0184011	Ortholog(s) have palmitoyltransferase activity role in protein palmitoylation vacuole fusion non-autophagic and Golgi apparatus endoplasmic reticulum fungal-type vacuole membrane localization
orf19.5316	CaO19.5316	C2_10430C_A	FGR29	na	1.20075	0.0157111	Protein lacking an ortholog in S. cerevisiae; transposon mutation affects filamentous growth; rat catheter biofilm repressed
orf19.6824	CaO19.6824	C3_06790W_A	TRY6	na	1.20144	0.032231	Helix-loop-helix transcription factor; regulator of yeast form adherence; required for yeast cell adherence to silicone substrate; Spider and F-12/CO2 biofilm induced; repressed by alpha pheromone in SpiderM medium
orf19.1516	CaO19.1516	C2_02020W_A	C2_02020W_A	UBP14	1.20507	0.0286172	Ortholog(s) have ubiquitin-specific protease activity
orf19.522	CaO19.522	CR_04340W_A	PIM1	PIM1	1.20645	0.000781238	ATP-dependent Lon protease; role in degradation of misfolded proteins in mitochondria biogenesis and maintenance of mitochondria; rat catheter biofilm induced
orf19.7059	CaO19.7059	C7_00600C_A	C7_00600C_A	SWT1	1.20683	0.0249357	Ortholog(s) have endoribonuclease activity role in nuclear mRNA surveillance of mRNP export transcription DNA-templated and cytoplasm nucleus localization
orf19.1648	CaO19.1648	C3_02000W_A	RAD50	RAD50	1.2086	0.00419	Putative DNA double-strand break repair factor; involved in response to oxidative stress and drug resistance; flow model biofilm repressed
orf19.3399	CaO19.3399	C6_01850W_A	C6_01850W_A	VPS72	1.20895	0.0125987	Ortholog(s) have histone binding activity role in histone exchange and Swr1 complex cytoplasm localization
orf19.3152	CaO19.3152	C2_06700W_A	AMO2	na	1.20903	0.00819152	Protein similar to A. niger predicted peroxisomal copper amino oxidase; mutation confers hypersensitivity to toxic ergosterol analog; F-12/CO2 early biofilm induced
orf19.445	CaO19.445	C1_05210C_A	C1_05210C_A	YNR040W	1.2115	0.048281	Protein of unknown function; repressed by prostaglandins
orf19.489	CaO19.489	CR_04060C_A	DAP1	DAP1	1.21389	0.00222678	Similar to mammalian membrane-associated progesterone receptors involved in DNA damage response; induced in core stress response; Hog1 regulated; clade-associated expression; Hap43-repressed
orf19.4622	CaO19.4622	C4_01720C_A	C4_01720C_A	DEF1	1.21904	0.0169167	Ortholog(s) have role in telomere maintenance transcription-coupled nucleotide-excision repair ubiquitin-dependent protein catabolic process and nucleus localization
orf19.5814	CaO19.5814	C2_02900W_A	C2_02900W_A	na	1.22053	0.0101613	Protein of unknown function; Spider biofilm induced
orf19.7512	CaO19.7512	CR_00220W_A	CR_00220W_A	na	1.22331	0.00577123	Has domain(s) with predicted electron carrier activity heme binding iron ion binding oxidoreductase activity acting on paired donors and with incorporation or reduction of molecular oxygen more
orf19.4818	CaO19.4818	C1_09540W_A	C1_09540W_A	na	1.22985	0.00967991	Protein of unknown function; Spider biofilm induced
orf19.341	CaO19.341	C3_03440C_A	C3_03440C_A	na	1.23217	0.0070496	Putative spermidine export pump; fungal-specific (no human or murine homolog)
orf19.5422	CaO19.5422	C3_00440W_A	C3_00440W_A	na	1.23269	0.000740905	Ortholog of C. dubliniensis CD36 : Cd36_80400 Candida tropicalis MYA-3404 : CTRG_06188 and Candida albicans WO-1 : CAWG_02379
orf19.3244	CaO19.3244	CR_01100C_A	CR_01100C_A	COX23	1.23576	0.00377622	Ortholog(s) have role in mitochondrial respiratory chain complex assembly and mitochondrion localization
orf19.1623	CaO19.1623	C3_02220W_A	CAP1	YAP1	1.23792	0.00481815	AP-1 bZIP transcription factor; apoptotic oxidative stress response/resistance multidrug resistance; nuclear in oxidative stress; complements S. cerevisiae yap1 mutant; oralpharyngeal candidasis- human neutrophil Spider biofilm induced
orf19.7036	CaO19.7036	C7_00810W_A	C7_00810W_A	WHI2	1.23823	0.0181259	Ortholog(s) have phosphatase activator activity role in actin filament organization endocytosis mitochondrion degradation regulation of growth response to heat response to salt stress and cytosol nucleus localization
orf19.1783	CaO19.1783	C2_09990C_A	YOR1	YOR1	1.23968	0.00467606	Protein similar to S. cerevisiae Yor1; ABC-type plasma membrane transporter involved in resistance to aureobasidin A; white cell type-specific transcript; Spider biofilm induced
orf19.5104	CaO19.5104	C1_08260C_A	LTP1	LTP1	1.24141	0.0169621	Putative protein phosphatase of the PTP family (tyrosine-specific) similar to S. cerevisiae Ltp1p
orf19.1306	CaO19.1306	C4_03720C_A	C4_03720C_A	na	1.24617	0.0214453	Ortholog(s) have cytosol nucleus localization
orf19.6540	CaO19.6540	C7_01800C_A	PFK2	PFK2	1.24673	0.0330266	Phosphofructokinase beta subunit; fructose 2 6-bisphosphate AMP activated; ATP inhibited; phagocytosis hyphal repressed; fluconazole-induced; stationary-phase enriched; flow model biofilm induced; rat catheter/Spider biofilm repressed
orf19.4683	CaO19.4683	C4_01060W_A	MLP1	MLP1	1.24798	0.022426	Ortholog(s) have ribonucleoprotein complex binding activity
orf19.1995	CaO19.1995	C2_01300C_A	MNN24	na	1.24955	0.0130906	Alpha-1 2-mannosyltransferase; required for normal cell wall mannan content
orf19.862	CaO19.862	C2_03570C_A	C2_03570C_A	na	1.25019	0.00940023	Protein of unknown function; Spider biofilm induced
orf19.6556	CaO19.6556	C7_01680C_A	C7_01680C_A	na	1.25146	0.0148973	Protein of unknown function; rat catheter flow model and Spider biofilm induced
orf19.2867	CaO19.2867	C4_06650W_A	C4_06650W_A	VPS5	1.25506	0.00272376	Ortholog(s) have phosphatidylinositol-3-phosphate binding protein transporter activity and role in ascospore formation intracellular protein transport protein retention in Golgi apparatus retrograde transport endosome to Golgi
orf19.1448.1	CaO19.1448.1	C2_01440C_A	C2_01440C_A	DYN2	1.25817	0.0282196	Ortholog(s) have plus-end-directed microtubule motor activity
orf19.5817	CaO19.5817	C2_02870W_A	C2_02870W_A	BET3	1.26142	0.000446323	Ortholog(s) have Rab guanyl-nucleotide exchange factor activity role in ER to Golgi vesicle-mediated transport intra-Golgi vesicle-mediated transport and TRAPP complex cis-Golgi network membrane cytosol nucleus localization
orf19.3458	CaO19.3458	C6_02180W_A	C6_02180W_A	VPS68	1.26421	0.0191781	Ortholog(s) have role in late endosome to vacuole transport via multivesicular body sorting pathway protein targeting to vacuole and Golgi apparatus Vps55/Vps68 complex fungal-type vacuole membrane mitochondrion localization
orf19.5457	CaO19.5457	C3_00160C_A	C3_00160C_A	ANR2	1.26989	0.0144527	Ortholog(s) have Golgi apparatus endoplasmic reticulum localization
orf19.649	CaO19.649	CR_05030W_A	CR_05030W_A	na	1.27013	0.012384	Ortholog of C. dubliniensis CD36 : Cd36_30530 C. parapsilosis CDC317 : CPAR2_203340 Candida tenuis NRRL Y-1498 : CANTEDRAFT_117008 and Debaryomyces hansenii CBS767 : DEHA2G24244g
orf19.3628	CaO19.3628	C2_08500W_A	RSP5	RSP5	1.27352	0.00803667	Putative NEDD4 family E3 ubiquitin ligase; induced during infection of murine kidney compared to growth in vitro; has murine homolog; possibly an essential gene disruptants not obtained by UAU1 method
orf19.672	CaO19.672	C1_11300C_A	C1_11300C_A	PRP28	1.27406	0.00682676	Ortholog(s) have U5 snRNP localization
orf19.3394	CaO19.3394	C6_01880W_A	C6_01880W_A	na	1.27511	0.0143579	Predicted membrane protein; induced by alpha pheromone in SpiderM medium
orf19.4009	CaO19.4009	C5_05160C_A	CNB1	CNB1	1.2777	0.00151089	Regulatory subunit of calcineurin B (Ca[2plus]-calmodulin-regulated S/T protein phosphatase); required for wild-type resistance to fluconazole or to SDS; micafungin is fungicidal to null mutant
orf19.5342	CaO19.5342	C2_10630W_A	C2_10630W_A	YHR202W	1.27949	0.0258869	Ortholog(s) have cytosol extracellular region fungal-type vacuole nucleus localization
orf19.3234.1	CaO19.3234.1	CR_01190C_A	SFT1	SFT1	1.27979	0.00323407	Putative Golgi v-SNARE; Plc1-regulated; Spider biofilm induced
orf19.7209	CaO19.7209	C1_14020W_A	C1_14020W_A	na	1.27982	0.0112205	Putative Rho GDP dissociation inhibitor; induced by nitric oxide independent of Yhb1p
orf19.988	CaO19.988	C1_10460W_A	C1_10460W_A	YGR149W	1.28267	0.0065994	Protein of unknown function; oral infection upregulated gene; upregulated in strains from HIVplus patients with oral candidiasis; mutants have reduced ability to damage oral epithelial cells; transcript possibly regulated upon hyphal formation
orf19.3517	CaO19.3517	CR_05460W_A	CR_05460W_A	DSC3	1.28277	0.00112076	Ortholog(s) have Dsc E3 ubiquitin ligase complex endoplasmic reticulum fungal-type vacuole lumen localization
orf19.1684	CaO19.1684	C3_01590W_A	C3_01590W_A	na	1.2848	0.00707852	Ortholog of C. dubliniensis CD36 : Cd36_81500 C. parapsilosis CDC317 : CPAR2_503620 Candida tenuis NRRL Y-1498 : CANTEDRAFT_93693 and Debaryomyces hansenii CBS767 : DEHA2D15268g
orf19.5757	CaO19.5757	C6_03820C_A	C6_03820C_A	YMR178W	1.28812	0.00136379	Ortholog(s) have cytoplasm nucleus localization
orf19.4699	CaO19.4699	C4_00950C_A	C4_00950C_A	TGL3	1.28929	0.00459037	Putative phospholipase of patatin family; similar to S. cerevisiae Tgl3p; predicted Kex2p substrate
orf19.1848.1	CaO19.1848.1	CR_06850C_A	CR_06850C_A	KSH1	1.29115	0.0242628	Ortholog of S. cerevisiae : KSH1 C. dubliniensis CD36 : Cd36_32390 C. parapsilosis CDC317 : CPAR2_203260 Candida tenuis NRRL Y-1498 : CANTEDRAFT_116778 and Debaryomyces hansenii CBS767 : DEHA2A10604g
orf19.7389	CaO19.7389	C3_06080W_A	REV3	REV3	1.293	0.00101432	Ortholog(s) have DNA-directed DNA polymerase activity role in error-free translesion synthesis error-prone translesion synthesis and cytosol mitochondrion nuclear chromatin nucleus zeta DNA polymerase complex localization
orf19.6419.1	CaO19.6419.1	CR_08520C_A	CR_08520C_A	na	1.29343	0.0237128	Ortholog of C. parapsilosis CDC317 : CPAR2_205710 Candida tenuis NRRL Y-1498 : CANTEDRAFT_117073 Lodderomyces elongisporus NRLL YB-4239 : LELG_02945 and Debaryomyces hansenii CBS767 : DEHA2A11462g
orf19.3622	CaO19.3622	C2_08570W_A	ANP1	ANP1	1.30087	0.0153294	Putative mannosyltransferase of Golgi; member of Mnn9p family; similar to S. cerevisiae Anp1p; fungal-specific (no human or murine homolog)
orf19.4090.1	CaO19.4090.1	C2_09290W_A	C2_09290W_A	VMA21	1.30429	0.00520054	Ortholog(s) have role in vacuolar proton-transporting V-type ATPase complex assembly and endoplasmic reticulum membrane localization
orf19.4441	CaO19.4441	C1_07260C_A	C1_07260C_A	MCM10	1.30682	0.000406344	Ortholog(s) have DNA replication origin binding double-stranded DNA binding single-stranded DNA binding activity
orf19.3225	CaO19.3225	CR_01290C_A	CWH43	CWH43	1.30786	0.00225851	Putative sensor/transporter protein with a predicted role in cell wall biogenesis; possibly an essential gene disruptants not obtained by UAU1 method; flow model and rat catheter biofilm repressed
orf19.558	CaO19.558	CR_05220C_A	GUT1	GUT1	1.31083	0.0349389	Putative glycerol kinase; downregulated upon adherence to polystyrene; greater mRNA abundance observed in a cyr1 homozygous null mutant than in wild type
orf19.5792	CaO19.5792	C2_03070C_A	SMP3	SMP3	1.31113	0.00125107	Mannosyltransferase of glycosylphosphatidylinositol (GPI) biosynthesis; catalyzes mannosylation of Man3-GPI precursor; essential for viability; 8-9 transmembrane regions predicted; has HQEXRF motif; functional homolog of S. cerevisiae Smp3p
orf19.5510	CaO19.5510	C6_02430W_A	C6_02430W_A	ITC1	1.31139	0.00806629	Ortholog(s) have role in chromatin silencing at telomere negative regulation of transcription from RNA polymerase II promoter by pheromones and CHRAC localization
orf19.5226	CaO19.5226	C1_12380C_A	WRS1	WRS1	1.31238	0.0145003	Putative tRNA-Trp synthetase; genes encoding ribosomal subunits translation factors tRNA synthetases are downregulated upon phagocytosis by murine macrophages
orf19.731	CaO19.731	CR_07180W_A	EMP46	EMP46	1.31387	0.000412512	Protein similar to S. cerevisiae Emp46 an integral membrane component of ER-derived COPII-coated vesicles; functions in ER to Golgi transport; induced by alpha pheromone in SpiderM medium
orf19.145	CaO19.145	C2_04650C_A	RPB4	RPB4	1.31882	0.00339014	Protein similar to S. cerevisiae Rpb4p which is a component of RNA polymerase II; transposon mutation affects filamentous growth
orf19.1392	CaO19.1392	C2_09620W_A	C2_09620W_A	EPS1	1.32096	0.00242229	Ortholog(s) have chaperone binding protein disulfide isomerase activity unfolded protein binding activity and role in ER-associated ubiquitin-dependent protein catabolic process protein retention in ER lumen
orf19.3583	CaO19.3583	C2_05530C_A	C2_05530C_A	YRB2	1.32922	0.00914831	Ortholog(s) have role in protein export from nucleus regulation of chromatin silencing at telomere ribosomal small subunit export from nucleus and cytosol nuclear pore localization
orf19.1573	CaO19.1573	C2_02490C_A	C2_02490C_A	YPK9	1.3361	0.0146695	Ortholog(s) have endoplasmic reticulum fungal-type vacuole membrane localization
orf19.3956	CaO19.3956	C5_04710W_A	C5_04710W_A	HER2	1.33715	0.0251373	Ortholog(s) have glutaminyl-tRNA synthase (glutamine-hydrolyzing) activity and role in endoplasmic reticulum organization glutaminyl-tRNAGln biosynthesis via transamidation
orf19.834	CaO19.834	C2_03910C_A	C2_03910C_A	MNL1	1.33792	0.00289284	Ortholog(s) have carbohydrate binding mannosyl-oligosaccharide 1 2-alpha-mannosidase activity role in ER-associated ubiquitin-dependent protein catabolic process and endoplasmic reticulum lumen localization
orf19.6143	CaO19.6143	CR_07250C_A	CR_07250C_A	na	1.33854	0.000492809	Predicted long-chain-alcohol oxidase; Spider biofilm induced
orf19.1093	CaO19.1093	C6_04350C_A	FLO8	FLO8	1.34636	0.0108563	Transcription factor; required for hyphal formation and CO2 induced white-opaque switching; regulates hyphal gene expression; required for virulence in mouse systemic infection; binds Efg1p; binds Mss11p via LisH motif; has LUFS domain
orf19.5132	CaO19.5132	C7_03230C_A	C7_03230C_A	na	1.35051	0.0438077	Protein of unknown function; transcript detected on high-resolution tiling arrays; Spider biofilm induced
orf19.4961	CaO19.4961	C1_13350W_A	STP2	STP2	1.35121	0.0223178	Amino-acid-regulated transcription factor; activates transcription of amino acid permease genes; activated by amino-acid-induced proteolytic processing (Ssy1 Csh3 dependent); required for alkalinization of medium; Spider biofilm induced
orf19.1332	CaO19.1332	C7_03440W_A	SNG4	na	1.35322	0.00310718	Putative membrane transporter; Hap43-induced; inducd by Mnl1p under weak acid stress; shows Mob2-dependent hyphal regulation
orf19.7491	CaO19.7491	CR_00410W_A	RTT109	RTT109	1.35439	0.0025248	Histone acetyltransferase mutants are sensitive to DNA damage show decreased virulence in mice decreased white-to-opaque switching and increased susceptibility to killing by macrophages
orf19.6494	CaO19.6494	C7_02200W_A	WHI3	WHI3	1.35464	0.00940373	Putative RNA binding protein; induced during infection of murine kidney compared to growth in vitro; has murine homolog
orf19.3106	CaO19.3106	C4_07030W_A	MET16	MET16	1.35544	0.00185615	Putative 3-phosphoadenylsulfate reductase; sulfur amino acid metabolism; reports differ on regulation during biofilm formation; fungal-specific; possibly an essential gene disruptants not obtained by UAU1 method; Hap43p-repressed gene
orf19.3949	CaO19.3949	C5_04640C_A	C5_04640C_A	YTA7	1.35606	0.00196103	Ortholog(s) have chromatin binding histone binding activity
orf19.6498	CaO19.6498	C7_02170C_A	C7_02170C_A	IWR1	1.35781	0.0495106	Ortholog(s) have role in RNA polymerase II complex localization to nucleus RNA polymerase III complex localization to nucleus and DNA-directed RNA polymerase II holoenzyme cytoplasm localization
orf19.2410	CaO19.2410	CR_03150W_A	SYS3	IMH1	1.35791	0.0234596	Protein similar to S. cerevisiae Sys3p; putative role in endosome-Golgi vesicle docking; upregulated in biofilm; induced upon adherence to polystyrene
orf19.290	CaO19.290	C3_02960C_A	KRE5	KRE5	1.36026	0.00238573	UDP-glucose:glycoprotein glucosyltransferase; 1 6-beta-D-glucan biosynthesis hyphal growth virulence in mouse IV model; partially complements S. cerevisiae kre5 mutant defects; flow biofilm repressed Bcr1-repressed in RPMI a/a biofilms
orf19.4623	CaO19.4623	C4_01710C_A	C4_01710C_A	na	1.36269	0.00821532	Protein of unknown function; Spider biofilm repressed
orf19.836.1	CaO19.836.1	C2_03880C_A	C2_03880C_A	SMX2	1.36375	0.00356973	Ortholog(s) have role in mRNA splicing via spliceosome and U1 snRNP U2 snRNP U2-type prespliceosome U4/U6 x U5 tri-snRNP complex U5 snRNP cytosol localization
orf19.529	CaO19.529	CR_04390C_A	CR_04390C_A	na	1.36581	0.0172211	Ortholog of C. dubliniensis CD36 : Cd36_29750 C. parapsilosis CDC317 : CPAR2_205260 Candida tenuis NRRL Y-1498 : CANTEDRAFT_91782 and Debaryomyces hansenii CBS767 : DEHA2F19294g
orf19.945	CaO19.945	C5_00440C_A	VPS2	DID4	1.36744	0.00317951	Ortholog(s) have role in intralumenal vesicle formation protein retention in Golgi apparatus protein targeting to vacuole involved in ubiquitin-dependent protein catabolic process via the multivesicular body sorting pathway
orf19.505	CaO19.505	CR_04190W_A	SRV2	SRV2	1.3688	0.00788965	Adenylate cyclase-associated protein; regulates adenylate cyclase activity; required for wild-type germ tube formation and for virulence in mice; mutant defects in filamentous growth are rescued by cAMP or dbcAMP; Spider biofilm repressed
orf19.6847	CaO19.6847	C1_04530C_A	C1_04530C_A	TRM44	1.36998	0.00183213	Putative tRNA U44 2-O-methyltransferase; virulence-group-correlated expression; induced during oral infection; mutants have reduced ability to damage oral epithelial cells; early-stage flow model biofilm induced
orf19.782	CaO19.782	C1_04640W_A	C1_04640W_A	LDH1	1.37549	0.00202971	Ortholog(s) have serine hydrolase activity triglyceride lipase activity role in lipid homeostasis and lipid particle localization
orf19.2067	CaO19.2067	C2_00600C_A	C2_00600C_A	NFU1	1.39834	0.0061897	Protein with a predicted role in mitochondrial iron metabolism; Hap43-repressed; expression upregulated during growth in the mouse cecum; Spider biofilm induced
orf19.5244	CaO19.5244	C1_12200W_A	MCD4	MCD4	1.40031	0.031393	Protein of major facilitator superfamily; has phosphodiesterase/nucleotide pyrophosphatase domain; similar to S. cerevisiae Mcd4p which acts in GPI anchor biosynthesis; possibly an essential gene disruptants not obtained by UAU1 method
orf19.4807	CaO19.4807	C1_09440W_A	C1_09440W_A	PPA2	1.40068	0.0219961	Ortholog(s) have inorganic diphosphatase activity role in aerobic respiration and mitochondrion localization
orf19.319	CaO19.319	C3_03200C_A	C3_03200C_A	YDR286C	1.40101	0.0113372	Ortholog of S. cerevisiae : YDR286C C. glabrata CBS138 : CAGL0H01111g C. dubliniensis CD36 : Cd36_83160 C. parapsilosis CDC317 : CPAR2_101820 and Candida tenuis NRRL Y-1498 : CANTEDRAFT_113333
orf19.714	CaO19.714	CR_06520C_A	CR_06520C_A	YPT6	1.40946	0.00363362	Ortholog(s) have GTPase activity and role in intracellular protein transport retrograde transport endosome to Golgi
orf19.597	CaO19.597	CR_08000C_A	CR_08000C_A	na	1.41133	0.000505083	Protein with an aspartate aminotransferase domain; Gcn4-regulated
orf19.726	CaO19.726	CR_06420W_A	PPZ1	PPZ1	1.41228	0.000233948	Protein phosphatase Z; type 1 family serine/threonine specific protein phosphatase involved in cation homeostasis and cell wall integrity
orf19.6811	CaO19.6811	C3_06900W_A	ISA2	ISA2	1.41714	0.00101735	Protein required for maturation of mitochondrial [4Fe-4S] proteins; role in biotin biosynthetic process; rat catheter and Spider biofilm induced
orf19.5535	CaO19.5535	C6_02650C_A	C6_02650C_A	FEN2	1.43012	0.00138216	Predicted membrane transporter member of the anion:cation symporter (ACS) family major facilitator superfamily (MFS)
orf19.1734	CaO19.1734	CR_04720C_A	CR_04720C_A	INO80	1.44091	0.0126477	Putative ATPase and nucleosome spacing factor; heterozygous null mutant displays sensitivity to virgineone
orf19.956	CaO19.956	C5_00330C_A	C5_00330C_A	CSF1	1.44314	0.000924441	Ortholog(s) have role in fermentation and mitochondrion localization
orf19.4882	CaO19.4882	C1_10120C_A	C1_10120C_A	TFA2	1.47057	0.000890033	TFIIE small subunit; involved in RNA polymerase II transcription initiation; Spider biofilm induced
orf19.2261	CaO19.2261	C2_07060W_A	C2_07060W_A	HSH49	1.47725	0.0057495	Ortholog(s) have RNA binding activity role in mRNA splicing via spliceosome and U2 snRNP U2-type prespliceosome cytosol localization
orf19.6858	CaO19.6858	C4_05190C_A	EDC3	EDC3	1.47873	0.00491153	Ortholog(s) have role in cytoplasmic mRNA processing body assembly deadenylation-independent decapping of nuclear-transcribed mRNA and cytoplasmic mRNA processing body localization
orf19.3929	CaO19.3929	C5_04420W_A	C5_04420W_A	AIM25	1.49062	0.0121356	Ortholog(s) have mitochondrion localization
orf19.2302	CaO19.2302	C1_11140W_A	C1_11140W_A	CSG2	1.49097	0.00800741	Ortholog(s) have enzyme regulator activity role in cellular calcium ion homeostasis and integral to endoplasmic reticulum membrane localization
orf19.7041	CaO19.7041	C7_00780W_A	C7_00780W_A	PTA1	1.49485	0.0236202	Putative pre-tRNA processing protein; heterozygous null mutant exhibits hypersensitivity to parnafungin and cordycepin in the C. albicans fitness test
orf19.2439	CaO19.2439	C1_06060C_A	C1_06060C_A	na	1.49544	0.00207095	Fatty acid biosynthetic protein; shows colony morphology-related gene regulation by Ssn6p; protein newly produced during adaptation to the serum
orf19.2731	CaO19.2731	C4_02680C_A	C4_02680C_A	na	1.5007	0.00887731	Ortholog of Debaryomyces hansenii CBS767 : DEHA2E16016g Pichia stipitis Pignal : PICST_38487 Spathaspora passalidarum NRRL Y-27907 : SPAPADRAFT_58603 and Candida tropicalis MYA-3404 : CTRG_00248
orf19.3057	CaO19.3057	C1_03540C_A	C1_03540C_A	ILM1	1.5015	0.000353073	Ortholog(s) have role in mitochondrial genome maintenance and endoplasmic reticulum localization
orf19.391	CaO19.391	C1_08460C_A	UPC2	UPC2	1.50342	0.0280384	Zn2-Cys6 transcript factor; regulator of ergosterol biosynthetic genes and sterol uptake; binds ERG2 promoter; induced by ergosterol depletion by azoles anaerobicity; macrophage/pseudohyphal-repressed; flow model biofilm induced
orf19.3695	CaO19.3695	C7_02690C_A	C7_02690C_A	EPT1	1.52176	0.00282896	Ortholog(s) have diacylglycerol cholinephosphotransferase activity ethanolaminephosphotransferase activity role in phosphatidylcholine biosynthetic process phosphatidylethanolamine biosynthetic process and Golgi apparatus localization
orf19.3242	CaO19.3242	CR_01120C_A	CR_01120C_A	TAF10	1.52362	3.18159e-05	Putative TFIID and SAGA complex subunit; possibly an essential gene disruptants not obtained by UAU1 method
orf19.5094	CaO19.5094	C1_08170C_A	BUL1	na	1.5254	0.0356333	Protein similar but not orthologous to S. cerevisiae Bul1; a protein involved in selection of substrates for ubiquitination; mutants are viable; macrophage/pseudohyphal-induced; rat catheter biofilm induced
orf19.1619	CaO19.1619	C3_02260C_A	C3_02260C_A	CTK1	1.53045	0.000328648	Putative kinase subunit of RNA polymerase II carboxy-terminal domain kinase I; possibly an essential gene disruptants not obtained by UAU1 method
orf19.3951	CaO19.3951	C5_04660C_A	TIP1	YIP1	1.5378	0.000325469	Protein with a predicted role in biogenesis of ER-derived COPII transport vesicles; mutation confers hypersensitivity to toxic ergosterol analog
orf19.2313	CaO19.2313	C1_11010C_A	C1_11010C_A	PEX32	1.54133	0.00109851	Putative ortholog of S. cerevisiae Pex32 a peroxisomal integral membrane protein with a role in negative regulation of peroxisome size; Hap43-repressed gene
orf19.6203	CaO19.6203	C1_07020C_A	PUT3	PUT3	1.54942	0.00108913	Zn(II)2Cys6 transcription factor; has similarity to S. cerevisiae Put3 a transcription factor involved in the regulation of proline utilization genes
orf19.4863	CaO19.4863	C1_09970C_A	PDC2	PDC2	1.54957	0.00206655	Homeodomain-like transcription factor; regulator of pyruvate decarboxylase; contains a putative C-terminal activation domain Glu- and Pro-rich; complements glucose utilization defect of S. cerevisiae pdc2 mutant
orf19.3930	CaO19.3930	C5_04430C_A	YUH2	na	1.55959	0.00125882	Putative ubiquitin C-terminal hydrolase; sumoylation target
orf19.7604	CaO19.7604	CR_10290C_A	CR_10290C_A	TRS120	1.57959	0.000732083	Ortholog(s) have Rab guanyl-nucleotide exchange factor activity
orf19.3305	CaO19.3305	C1_01170C_A	ZCF17	na	1.58061	0.00204702	Putative Zn(II)2Cys6 transcription factor
orf19.5125	CaO19.5125	C7_03280C_A	C7_03280C_A	YLR149C	1.58396	0.00110985	Protein of unknown function; induced by ketoconazole; Spider F-12/CO2 and flow model biofilm induced
orf19.2352	CaO19.2352	C1_10690W_A	C1_10690W_A	IMO32	1.59357	0.00115019	Ortholog(s) have mitochondrion localization
orf19.3352	CaO19.3352	C1_01620C_A	C1_01620C_A	na	1.59811	0.00114292	Has domain(s) with predicted oxidoreductase activity and role in metabolic process
orf19.7629	CaO19.7629	CR_10510W_A	CR_10510W_A	RTC1	1.60546	0.00137786	Ortholog(s) have Seh1-associated complex cytosol extrinsic to fungal-type vacuolar membrane ribosome localization
orf19.5129	CaO19.5129	C7_03260C_A	C7_03260C_A	na	1.60614	0.000341952	Ortholog of C. dubliniensis CD36 : Cd36_72910 C. parapsilosis CDC317 : CPAR2_704100 Candida tenuis NRRL Y-1498 : CANTEDRAFT_113193 and Debaryomyces hansenii CBS767 : DEHA2E23100g
orf19.3815	CaO19.3815	C4_04660C_A	C4_04660C_A	UBP7	1.61797	0.00149157	Has domain(s) with predicted ubiquitin thiolesterase activity and role in ubiquitin-dependent protein catabolic process
orf19.5410	CaO19.5410	C3_00530C_A	C3_00530C_A	PAC1	1.62937	0.00017832	Ortholog(s) have microtubule plus-end binding activity and role in conidium formation nuclear migration along microtubule regulation of microtubule motor activity sexual sporulation resulting in formation of a cellular spore
orf19.7527	CaO19.7527	CR_00110W_A	CR_00110W_A	na	1.63613	0.00212566	Ortholog of C. dubliniensis CD36 : Cd36_25130 C. parapsilosis CDC317 : CPAR2_800100 Candida tenuis NRRL Y-1498 : CANTEDRAFT_107256 and Debaryomyces hansenii CBS767 : DEHA2E18370g
orf19.3063	CaO19.3063	C1_03640C_A	HFL1	DPB3	1.64597	0.000256808	HAP5-like; ortholog of S. cerevisiae Dpb3; third-largest subunit of DNA polymerase II (DNA polymerase epsilon); phosphorylated protein; mutants have a growth defect
orf19.1010	CaO19.1010	CR_05290W_A	MNT3	na	1.65644	0.0147811	Mannosyltransferase; transcription elevated in cyr1 chk1 nik1 and sln1 homozygous null mutants; fungal-specific (no human or murine homolog)
orf19.213	CaO19.213	C2_08930W_A	C2_08930W_A	RPN12	1.66563	0.000694802	Ortholog(s) have role in ubiquitin-dependent protein catabolic process and nucleus proteasome regulatory particle lid subcomplex proteasome storage granule localization
orf19.5302	CaO19.5302	C4_04080C_A	PGA31	na	1.7363	0.00506234	Cell wall protein; putative GPI anchor; expression regulated upon white-opaque switch; induced by Congo Red and cell wall regeneration; Bcr1-repressed in RPMI a/a biofilms
orf19.3785	CaO19.3785	C4_04930C_A	C4_04930C_A	CWC23	1.76175	0.0039749	DnaJ chaperone domain protein; role in pre-mRNA splicing; Spider biofilm induced
orf19.2146	CaO19.2146	C6_04540C_A	HAT2	HAT2	1.79964	0.00291971	Putative Hat1-Hat2 histone acetyltransferase complex subunit; role in DNA damage repair and morphogenesis; mutations cause constitutive pseudohyphal growth caspofungin sensitivity; rat catheter and Spider biofilm repressed
orf19.4674.1	CaO19.4674.1	C4_01160W_A	CRD2	na	1.88622	0.00724162	Metallothionein; for adaptation to growth in high copper; basal transcription is cadmium-repressed; Ssn6 regulated; complements copper sensitivity of an S. cerevisiae cup1 mutant; regulated by Sef1 Sfu1 and Hap43; Spider biofilm induced
orf19.4381	CaO19.4381	CR_03610C_A	VTC3	VTC2	1.91023	0.00947559	Putative polyphosphate synthetase; downregulated in core caspofungin response; Hog1p-induced; transcription is opaque-specific; fungal-specific (no human or murine homolog)
orf19.4062	CaO19.4062	C1_05090W_A	TRY2	na	1.92364	0.0014442	Transcription factor; regulator of yeast form adherence; required for yeast cell adherence to silicone substrate; Spider biofilm induced
orf19.3499	CaO19.3499	C6_02100W_A	C6_02100W_A	na	2.08292	0.0138666	Secreted potein; Hap43-repressed; fluconazole-induced; regulated by Tsa1 Tsa1B under H2O2 stress conditions; induced by Mnl1p under weak acid stress; Spider biofilm induced
orf19.20	CaO19.20	C2_06420C_A	RTS1	RTS1	2.10021	0.000411544	Putative serine/threonine-protein phosphatase B-type regulatory subunit; transcription is regulated upon yeast-hyphal switch
orf19.1531	CaO19.1531	C2_02150C_A	C2_02150C_A	RNA14	2.23513	0.000327104	Ortholog(s) have RNA binding protein heterodimerization activity role in mRNA cleavage mRNA polyadenylation and cytosol mRNA cleavage factor complex mitochondrion localization
orf19.6586	CaO19.6586	C7_01430C_A	C7_01430C_A	na	2.30322	1.42727e-05	Protein of unknown function; transcript induced by benomyl or in azole-resistant strain overexpressing MDR1; Ssn6 colony morphology-related regulation; induced by NO; Hap43-repressed; rat catheter and flow model biofilm induced

## Sheet: YL1 + 1h vs YQ2 + 1h
GeneName		Official Name		S. cerevisiae ortholog	logFC	adjPVal	GeneDescription
orf19.5079	CaO19.5079	C1_08070W_A	CDR4	na	-1.44921	0.00772787	Putative ABC transporter superfamily; fluconazole Sfu1 Hog1 core stress response induced; caspofungin repressed; fluconazole resistance not affected by mutation or correlated with expression; rat catheter and flow model biofilm induced
orf19.2469	CaO19.2469	C1_05820C_A	RAD10	RAD10	-1.32855	0.0382158	Ortholog of S. cerevisiae Rad10 an endonuclease involved in nucleotide excision repair; mutant is extremely sensitive to UV irradiation; transcript repressed in alkaline conditions
orf19.7400	CaO19.7400	C3_06320W_A	ALS7	na	1.03891	0.0266294	ALS family protein; hypermutable contingency gene; growth-regulated downregulated in biofilm; two variable repeat regions; expression in S. cerevisiae does not confer adhesiveness; ALS family includes adhesins cell-surface glycoproteins
orf19.4499	CaO19.4499	C2_04510W_A	RIM2	RIM2	1.05551	0.0222532	Putative mitochondrial carrier protein; induced by alpha pheromone in SpiderM medium; Spider biofilm induced
orf19.5105	CaO19.5105	C1_08270C_A	MED15	GAL11	1.05871	0.0157473	RNA polymerase II mediator complex subunit; possibly an essential gene disruptants not obtained by UAU1 method
orf19.3856	CaO19.3856	CR_06050W_A	CDC28	CDC28	1.21196	0.0145218	Cyclin-dependent protein kinase; interacts with regulatory subunit Cyb1; determination of cell morphology during the cell cycle; phosphorylated mostly by Swe1 and phosphorylation is regulated by Hsl1; 5-UTR intron; Spider biofilm repressed
orf19.1944	CaO19.1944	C5_01250W_A	GPR1	GPR1	1.24434	0.013706	Plasma membrane G-protein-coupled receptor of the cAMP-PKA pathway; required for WT hyphal growth; reports differ on role in cAMP-mediated glucose signaling; Gpr1 C terminus binds Gpa2; regulates HWP1 and ECE1; flow model biofilm induced
orf19.1793	CaO19.1793	C4_05350W_A	C4_05350W_A	HSV2	-2.86128	0.00379567	Ortholog(s) have phosphatidylinositol binding activity role in cellular response to nitrogen starvation piecemeal microautophagy of nucleus and Golgi apparatus endosome extrinsic to membrane fungal-type vacuole localization
orf19.6562	CaO19.6562	C7_01630W_A	RNH35	RNH201	-2.44184	0.00014991	Putative ribonuclease H2 catalytic subunit; flucytosine induced; Spider biofilm repressed
orf19.6351	CaO19.6351	C1_12710C_A	C1_12710C_A	na	-2.39564	0.000229593	Ortholog of C. dubliniensis CD36 : Cd36_11880 Candida tenuis NRRL Y-1498 : cten_CGOB_00231 Debaryomyces hansenii CBS767 : DEHA2D04928g and Pichia stipitis Pignal : PICST_29234
orf19.2752	CaO19.2752	C4_02500C_A	ADR1	ADR1	-2.37159	0.00655534	C2H2 transcription factor; ortholog of S. cerevisiae Adr1 but mutant phenotype suggests a different set of target genes; transposon mutation affects filamentous growth; Spider biofilm induced
orf19.3221	CaO19.3221	CR_01330W_A	CPA2	CPA2	-2.36552	0.00109846	Putative arginine-specific carbamoylphosphate synthetase; protein enriched in stationary phase yeast cultures; rat catheter biofilm induced; Spider biofilm induced
orf19.4310	CaO19.4310	C5_02870C_A	C5_02870C_A	na	-2.34697	0.0293322	Dubious open reading frame
orf19.4795	CaO19.4795	C1_09340C_A	C1_09340C_A	na	-2.23525	0.00224626	Protein of unknown function; Sef1- Sfu1- and Hap43 regulated; Spider biofilm induced
orf19.2959.1	CaO19.2959.1	C1_02700C_A	C1_02700C_A	na	-2.22635	0.0297051	Gene induced by hypoxia and ketoconazole; oral infection upregulated; mutants have reduced capacity to damage oral epithelial cells; Spider biofilm induced
orf19.2097	CaO19.2097	C2_00350W_A	C2_00350W_A	RAD5	-2.13881	0.00144586	Predicted DNA-dependent ATPase/helicase; Spider biofilm induced
orf19.2649	CaO19.2649	C5_03310C_A	PCL1	PCL1	-2.13213	0.00992073	Cyclin homolog; transcript induced by filamentous growth; induced by alpha pheromone in SpiderM medium
orf19.204	CaO19.204	C2_09000C_A	C2_09000C_A	na	-2.10876	0.00722331	Ortholog of C. dubliniensis CD36 : Cd36_23180 Candida tropicalis MYA-3404 : CTRG_01968 and Candida albicans WO-1 : CAWG_05983
orf19.720	CaO19.720	CR_06460W_A	GST3	na	-2.10572	0.0123257	Glutathione S-transferase; expression regulated upon white-opaque switch; induced by human neutrophils; peroxide-induced; induced by alpha pheromone in SpiderM medium; Spider biofilm induced
orf19.2310	CaO19.2310	C1_11050W_A	C1_11050W_A	RRT5	-2.0834	0.00981035	Predicted single-stranded nucleic acid binding protein; flow model biofilm induced
orf19.4742	CaO19.4742	C1_08840W_A	C1_08840W_A	na	-2.07946	0.00357628	Putative SH3-domain-containing protein
orf19.5536	CaO19.5536	C6_02660C_A	C6_02660C_A	AMD2	-2.06729	7.88409e-05	Has domain(s) with predicted carbon-nitrogen ligase activity with glutamine as amido-N-donor hydrolase activity acting on carbon-nitrogen (but not peptide) bonds in linear amides activity
orf19.3248	CaO19.3248	CR_01070W_A	CR_01070W_A	na	-2.01877	0.0227709	Ortholog of C. dubliniensis CD36 : Cd36_26070 C. parapsilosis CDC317 : CPAR2_803220 Candida tenuis NRRL Y-1498 : CANTEDRAFT_131795 and Debaryomyces hansenii CBS767 : DEHA2E12694g
orf19.3916	CaO19.3916	C5_04310W_A	C5_04310W_A	na	-2.01664	0.00868974	Ortholog of C. dubliniensis CD36 : Cd36_53980 C. parapsilosis CDC317 : CPAR2_100980 Candida tenuis NRRL Y-1498 : CANTEDRAFT_116966 and Debaryomyces hansenii CBS767 : DEHA2G19822g
orf19.1655	CaO19.1655	C3_01930W_A	PXP2	na	-1.99798	0.00391758	Putative acyl-CoA oxidase; enzyme of fatty acid beta-oxidation; induced during macrophage infection; opaque specific transcript; putative peroxisome targeting signal; Spider biofilm induced
orf19.3557	CaO19.3557	C2_05280C_A	GPI19	GPI19	-1.99701	0.00662966	Subunit of GPI-GlcNAc transferase; role in synthesis of N-acetylglucosaminyl phosphatidylinositol (GlcNAc-PI) the first intermediate in GPI anchor synthesis; complements S. cerevisiae gpi19 mutant; flow model biofilm induced
orf19.4251	CaO19.4251	C5_02430W_A	ZCF22	na	-1.98095	0.0159697	Predicted Zn(II)2Cys6 transcription factor
orf19.3727	CaO19.3727	CR_02400W_A	PHO112	na	-1.98008	0.00545537	Putative constitutive acid phosphatase; Rim101-repressed; DTT-extractable; N-glycosylated; Hap43-induced; possibly an essential gene disruptants not obtained by UAU1 method
orf19.4121	CaO19.4121	C2_05990C_A	C2_05990C_A	na	-1.96875	0.000315969	Predicted thioesterase/thiol ester dehydrase-isomerase; Spider biofilm induced
orf19.3437	CaO19.3437	C6_01470W_A	C6_01470W_A	na	-1.96692	0.00472982	Has domain(s) with predicted serine-type endopeptidase activity and role in proteolysis
orf19.5506	CaO19.5506	C7_03710C_A	PLC1	PLC1	-1.96023	0.00230126	Phosphoinositide-specific phospholipase C (PI-PLC) delta-form; essential; roles in stress resistance hyphal growth; upregulated in biofilm; predicted N-linked glycosylation; lacks conserved EF-hand domain
orf19.4741	CaO19.4741	C1_08830C_A	C1_08830C_A	na	-1.94567	0.00902131	Protein of unknown function; C. albicans- and C. dubliniensis specific gene; rat catheter biofilm repressed
orf19.2591	CaO19.2591	CR_01920W_A	CR_01920W_A	BIO3	-1.93944	0.0122026	Ortholog(s) have adenosylmethionine-8-amino-7-oxononanoate transaminase activity and role in biotin biosynthetic process
orf19.3605	CaO19.3605	C2_08710W_A	PEX17	na	-1.92504	0.00973073	Putative peroxin
orf19.1955	CaO19.1955	C5_01170W_A	C5_01170W_A	SHR5	-1.92071	0.00556531	Ortholog(s) have palmitoyltransferase activity role in protein palmitoylation protein targeting to membrane and endoplasmic reticulum palmitoyltransferase complex extrinsic to endoplasmic reticulum membrane localization
orf19.1582	CaO19.1582	C2_02570W_A	C2_02570W_A	na	-1.91776	0.00533421	Predicted membrane transporter; member of the drug:proton antiporter (12 spanner) (DHA1) family major facilitator superfamily (MFS); mRNA binds She3
orf19.1776	CaO19.1776	C2_10060C_A	C2_10060C_A	CAB4	-1.8974	0.00216616	Putative pantetheine-phosphate adenylyltransferase (PPAT); which catalyzes 4th step in coenzyme A biosynthesis from pantothenate; rat catheter biofilm repressed
orf19.2033	CaO19.2033	C2_00910W_A	PGA19	na	-1.89652	0.000848619	Putative GPI-anchored protein; macrophage-induced gene; mutants are viable
orf19.130	CaO19.130	C6_01190C_A	VPS15	VPS15	-1.87934	0.00134534	Protein involved in retrograde endosome-to-Golgi protein transport; required for normal virulence
orf19.3277	CaO19.3277	CR_00790C_A	CR_00790C_A	na	-1.84323	0.00613416	Ortholog of Candida albicans WO-1 : CAWG_01437
orf19.6261	CaO19.6261	C1_06520C_A	BPH1	BPH1	-1.81845	0.00748039	Ortholog of S. cerevisiae Bph1; a putative ortholog of human Chediak-Higashi syndrome protein and murine beige gene implicated in disease syndromes involving defective lysosomal trafficking; mutant is viable
orf19.5728	CaO19.5728	C6_03600C_A	C6_03600C_A	na	-1.80652	0.00357134	Putative cytochrome P450; Spider biofilm induced
orf19.716	CaO19.716	CR_06500C_A	CR_06500C_A	na	-1.80017	0.0352358	Protein of unknown function; Hap43-induced; regulated by Nrg1 Tup1; repressed by alpha pheromone in SpiderM medium; Spider biofilm induced; Bcr1-repressed in RPMI a/a biofilms
orf19.4963	CaO19.4963	C1_13370W_A	C1_13370W_A	YDR161W	-1.79606	0.00485656	Ortholog(s) have role in ER-associated ubiquitin-dependent protein catabolic process and cytoplasm nucleolus localization
orf19.3239	CaO19.3239	CR_01150C_A	CTF18	CTF18	-1.79402	0.00397976	Protein with a predicted role in sister chromatid cohesion; cell-cycle regulated periodic mRNA expression
orf19.1063	CaO19.1063	C1_04280C_A	C1_04280C_A	GPI18	-1.79273	0.00521646	Ortholog(s) have dolichyl-phosphate-mannose-glycolipid alpha-mannosyltransferase activity role in GPI anchor biosynthetic process and integral to endoplasmic reticulum membrane mannosyltransferase complex mitochondrion localization
orf19.810	CaO19.810	C2_04110W_A	C2_04110W_A	HFM1	-1.78729	0.0173886	Ortholog(s) have DNA helicase activity role in DNA unwinding involved in DNA replication reciprocal meiotic recombination synapsis and nucleus localization
orf19.3522	CaO19.3522	C2_04910W_A	C2_04910W_A	na	-1.77359	0.0240114	Protein of unknown function; flow model biofilm induced; transcript repressed by ciclopirox olamine
orf19.6517	CaO19.6517	C7_02020W_A	RAD14	RAD14	-1.77056	0.00303844	Putative DNA repair protein; transcription is regulated upon yeast-hyphal switch; flucytosine repressed
orf19.5755	CaO19.5755	C6_03810W_A	C6_03810W_A	PHO80	-1.76414	0.00525635	Ortholog(s) have cyclin-dependent protein serine/threonine kinase regulator activity
orf19.1667	CaO19.1667	C3_01790C_A	C3_01790C_A	na	-1.76089	0.0129755	Protein with a predicted SWI/SNF-related matrix-associated actin-dependent regulator of chromatin subfamily domain; Hap43-repressed gene
orf19.7027	CaO19.7027	C7_00880C_A	C7_00880C_A	na	-1.75753	0.0380566	Protein of unknown function; Spider biofilm induced
orf19.4136	CaO19.4136	C5_01460W_A	YBL053	TOF1	-1.75383	0.00303178	Ortholog(s) have protein heterodimerization activity
orf19.420	CaO19.420	C1_05450W_A	C1_05450W_A	na	-1.74594	0.0337186	Protein of unknown function
orf19.2395	CaO19.2395	CR_03290C_A	IME2	IME2	-1.73566	0.0358201	Putative serine/threonine protein kinase; mutation confers hypersensitivity to amphotericin B
orf19.3286	CaO19.3286	CR_00690C_A	CR_00690C_A	GTB1	-1.7332	0.00374383	Ortholog(s) have alpha-glucosidase activity role in polysaccharide biosynthetic process protein N-linked glycosylation and endoplasmic reticulum lumen glucosidase II complex localization
orf19.6789	CaO19.6789	C3_07110W_A	C3_07110W_A	NUD1	-1.72873	0.0285018	S. cerevisiae ortholog Nud1 is a spindle pole body outer plaque component; it acts through the mitotic exit network to specify asymmetric spindle pole body inheritance; Hap43-induced gene
orf19.3615	CaO19.3615	C2_08620W_A	C2_08620W_A	YPL191C	-1.72766	0.0384666	Protein of unknown function; induced in core caspofungin response; expression upregulated in an ssr1 null mutant; induced by nitric oxide independent of Yhb1p
orf19.6480	CaO19.6480	C7_02310C_A	C7_02310C_A	YMD8	-1.71123	0.00578967	Ortholog(s) have role in UDP-glucose transport and COPI-coated vesicle Golgi apparatus localization
orf19.5424	CaO19.5424	C3_00410C_A	C3_00410C_A	na	-1.70235	0.00420035	Ortholog of Candida albicans WO-1 : CAWG_02376
orf19.4965	CaO19.4965	C1_13390W_A	C1_13390W_A	na	-1.69877	0.00494711	Protein of unknown function; rat catheter biofilm induced
orf19.1449	CaO19.1449	C2_01450C_A	C2_01450C_A	DDI3	-1.69	0.00121472	Protein of unknown function; induced in azole-resistant strain that overexpresses MDR1; protein present in exponential and stationary growth phase yeast cultures; Spider biofilm induced
orf19.2657	CaO19.2657	C5_03210C_A	C5_03210C_A	na	-1.68575	0.00287561	Protein of unknown function
orf19.5724	CaO19.5724	C6_03570W_A	C6_03570W_A	na	-1.66165	0.00940861	Ortholog of C. parapsilosis CDC317 : CPAR2_500910 C. dubliniensis CD36 : Cd36_64110 Candida tenuis NRRL Y-1498 : CANTEDRAFT_115913 and Pichia stipitis Pignal : PICST_32870
orf19.4378	CaO19.4378	CR_03800C_A	PPH3	PPH3	-1.65749	0.00226143	Putative catalytic subunit of protein phosphatase complex; functions with regulatory subunit Psy2p in dephosphorylation of Rad53p in response to DNA damage; dephosphorylates Rfa2p in G1 phase; ortholog of S. cerevisiae Pph3p
orf19.23	CaO19.23	C2_06460W_A	RTA3	na	-1.65507	0.0499891	Similar to S. cerevisiae Rta1 (role in 7-aminocholesterol resistance) and Rsb1 (flippase); putative drug-responsive regulatory site; induced by fluphenazine estradiol ketoconazole caspofungin; rat catheter biofilm induced
orf19.1676	CaO19.1676	C3_01680C_A	C3_01680C_A	YDL183C	-1.65241	0.0125371	Predicted potassium ion transporter; Spider biofilm induced
orf19.1564	CaO19.1564	C2_02410W_A	C2_02410W_A	YET3	-1.65068	0.00179277	Plasma membrane-localized protein of unknown function
orf19.3699	CaO19.3699	C7_02650W_A	TEP1	TEP1	-1.63396	0.011086	Putative protein phosphatase of the PTP family (tyrosine-specific) similar to S. cerevisiae Tep1p
orf19.3434	CaO19.3434	C6_01500C_A	TRY5	YGR067C	-1.63286	0.0065839	Zn(II)2Cys6 transcription factor; regulator of yeast form adherence; required for yeast cell adherence to silicone substrate
orf19.1502	CaO19.1502	C2_01910W_A	C2_01910W_A	na	-1.62659	0.0156532	Has domain(s) with predicted aminoacyl-tRNA hydrolase activity
orf19.5087	CaO19.5087	C1_08120W_A	BUD6	BUD6	-1.62516	0.0016079	Protein required for Spitzenkorper formation in hyphal cells (wild-type localization of Mlc1p to the Spitzenkorper); localizes to polarisome
orf19.3879	CaO19.3879	CR_06270W_A	CR_06270W_A	na	-1.62198	0.00649108	Predicted protein of unknown funtion; overlaps orf19.3879.1 which is a region annotated as blocked reading frame
orf19.5141	CaO19.5141	C7_03140W_A	C7_03140W_A	na	-1.62101	0.0288601	Ortholog of Candida albicans WO-1 : CAWG_05647
orf19.1367	CaO19.1367	C2_09840W_A	MTW1	MTW1	-1.61911	0.0230392	Kinetochore component; amount of Nuf2p and Mtw1p protein detected at each centromere is consistent with a single kinetochore microtubule attachment site
orf19.6001	CaO19.6001	C3_05230W_A	SAP3	na	-1.61605	0.0197114	Secreted aspartyl proteinase acts in utilization of protein as nitrogen source; assessment of virulence role complicated by URA3 effects; regulated by growth phase; produced by opaque phase cells; alpha-pheromone repressed
orf19.3468	CaO19.3468	C6_02270C_A	ALG11	ALG11	-1.6138	0.0249518	Alpha-1 2-mannosyltransferase; catalyzes sequential addition of 2 terminal alpha 1 2-mannose residues to the Man5GlcNAc2-PP-dolichol intermediate during asparagine-linked glycosylation in the ER; Spider biofilm induced
orf19.3450.1	CaO19.3450.1	C6_01330C_A	C6_01330C_A	na	-1.61155	0.00683824	Ortholog of C. dubliniensis CD36 : Cd36_61450 C. parapsilosis CDC317 : CPAR2_602710 Candida tenuis NRRL Y-1498 : cten_CGOB_00240 and Pichia stipitis Pignal : psti_CGOB_00191
orf19.4774	CaO19.4774	C1_09160W_A	AOX1	na	-1.60987	0.0217676	Alternative oxidase; low abundance; constitutively expressed; one of two isoforms (Aox1p and Aox2p); involved in a cyanide-resistant respiratory pathway present in plants protists and some fungi absent in S. cerevisiae; Hap43p-repressed
orf19.7043.1	CaO19.7043.1	C7_00750W_A	ACB1	ACB1	-1.60236	0.00954692	Protein similar to a region of acyl-coenzyme-A-binding protein; amphotericin B repressed; regulated by Nrg1 Tup1; Hap43-induced
orf19.2160	CaO19.2160	C6_04620C_A	NAG4	na	-1.60059	0.0392297	Putative transporter; fungal-specific; similar to Nag3p and to S. cerevisiae Ypr156Cp and Ygr138Cp; required for wild-type mouse virulence and wild-type cycloheximide resistance; gene cluster encodes enzymes of GlcNAc catabolism
orf19.6874	CaO19.6874	C2_05640W_A	C2_05640W_A	na	-1.59942	0.00187414	Putative helix-loop-helix (HLH) transcription factor with a role in filamentous growth
orf19.1543	CaO19.1543	C2_02250C_A	OPI1	OPI1	-1.59938	0.00674207	Leucine zipper transcription factor; repressor of INO1 involved in inositol biosynthesis; functional homolog of S. cerevisiae Opi1; has putative Opi1-Sin3 interaction domain; interacts with ScSin3 but not CaSin3
orf19.3269	CaO19.3269	CR_00850C_A	GSL2	na	-1.59534	0.000428852	Protein similar to beta-1 3-glucan synthase; 16 predicted membrane-spanning regions; transcript regulated by Nrg1; very low gene expression in yeast-form and hyphal cells
orf19.2492	CaO19.2492	C1_05620C_A	STE3	STE3	-1.59313	0.0285622	Protein similar to S. cerevisiae Ste3p the receptor for a-factor mating pheromone; alpha mating-type-specific transcription
orf19.355	CaO19.355	C3_03570C_A	C3_03570C_A	na	-1.59217	0.0142832	Has domain(s) with predicted oxidoreductase activity and role in oxidation-reduction process
orf19.7453	CaO19.7453	C3_06640W_A	C3_06640W_A	na	-1.5842	0.00122355	Ortholog of Candida albicans WO-1 : CAWG_02974
orf19.3706	CaO19.3706	CR_07780W_A	CR_07780W_A	na	-1.58107	0.00296083	Has domain(s) with predicted oxidoreductase activity zinc ion binding activity and role in oxidation-reduction process
orf19.3310	CaO19.3310	C1_01220C_A	C1_01220C_A	na	-1.57723	0.0217481	Protein of unknown function; Hap43-repressed; rat catheter and Spider biofilm induced
orf19.1420	CaO19.1420	C4_04280C_A	C4_04280C_A	IRC6	-1.57696	0.000373428	Ortholog(s) have cytosol nucleus localization
orf19.7520	CaO19.7520	CR_00150C_A	POT1	POT1	-1.57622	0.0110188	Putative peroxisomal 3-oxoacyl CoA thiolase; transcript regulated by Nrg1 and Mig1; farnesol regulated; Hap43-repressed
orf19.1557	CaO19.1557	C2_02360C_A	C2_02360C_A	RKM5	-1.56703	0.00369529	Ortholog(s) have S-adenosylmethionine-dependent methyltransferase activity role in protein methylation and cytosol nucleus localization
orf19.31	CaO19.31	C2_06550W_A	C2_06550W_A	na	-1.56572	0.000456698	Ortholog of C. parapsilosis CDC317 : CPAR2_201960 C. dubliniensis CD36 : Cd36_20900 Candida tropicalis MYA-3404 : CTRG_04756 and Candida albicans WO-1 : CAWG_04394
orf19.306	CaO19.306	C3_03090W_A	USO5	na	-1.56458	0.00498192	Kinesin-associated protein; forms heterodimer with Kar3; involved in spindle formation; transcription is induced upon filamentous growth and in response to alpha pheromone in SpiderM medium
orf19.4168	CaO19.4168	C4_00740W_A	C4_00740W_A	POP7	-1.55529	0.0236028	Ortholog(s) have ribonuclease MRP activity ribonuclease P activity role in intronic box C/D snoRNA processing mRNA cleavage and nucleolar ribonuclease P complex ribonuclease MRP complex localization
orf19.1616	CaO19.1616	C3_02300W_A	FGR23	na	-1.54781	0.000353234	Protein of unknown function; repressed by a1/alpha2 in white-phase cells a-specific alpha factor-induced; Hap43-repressed; flow model biofilm induced; Tn mutation affects filamentous growth;
orf19.6024	CaO19.6024	C1_00820W_A	C1_00820W_A	na	-1.5356	0.0111263	Ortholog of C. dubliniensis CD36 : Cd36_00770 Candida tenuis NRRL Y-1498 : CANTEDRAFT_112621 Debaryomyces hansenii CBS767 : DEHA2D09812g and Pichia stipitis Pignal : PICST_61958
orf19.5262	CaO19.5262	C1_12040W_A	C1_12040W_A	na	-1.53343	0.0153277	Ortholog of C. dubliniensis CD36 : Cd36_11270 and Candida albicans WO-1 : CAWG_00238
orf19.313	CaO19.313	C3_03140C_A	DAL4	DAL4	-1.52217	0.028005	Putative allantoin permease; fungal-specific (no human or murine homolog)
orf19.5877	CaO19.5877	C3_04340W_A	ATF1	na	-1.51252	0.0013119	Putative alcohol acetyltransferase; caspofungin repressed; expression depends on Tac1p
orf19.7444	CaO19.7444	C3_06550C_A	C3_06550C_A	TFB6	-1.50832	0.00410114	Ortholog(s) have cytoplasm holo TFIIH complex localization
orf19.2925	CaO19.2925	C1_02380C_A	C1_02380C_A	CIN4	-1.4918	0.00158602	Ortholog(s) have role in protein folding tubulin complex assembly and cytoplasm localization
orf19.1523	CaO19.1523	C2_02060C_A	FMO1	na	-1.49051	0.0398624	Putative oxidoreductase; mutation confers hypersensitivity to toxic ergosterol analog and to amphotericin B
orf19.5017	CaO19.5017	C1_13800C_A	DUR32	na	-1.49031	0.0174866	Putative urea transporter; possibly an essential gene disruptants not obtained by UAU1 method
orf19.6518	CaO19.6518	C7_02010C_A	C7_02010C_A	na	-1.47958	0.0053691	Predicted aldehyde dehydrogenase [NAD(P)plus]; Spider biofilm induced
orf19.5479	CaO19.5479	C2_06180C_A	FGR12	na	-1.47717	0.0331787	Protein lacking an ortholog in S. cerevisiae; transposon mutation affects filamentous growth; flow model biofilm induced
orf19.2781	CaO19.2781	C1_07640C_A	C1_07640C_A	na	-1.47609	0.00296349	Protein with predicted serine/threonine kinase and tyrosine kinase domains; possibly an essential gene disruptants not obtained by UAU1 method; Spider biofilm induced
orf19.1096	CaO19.1096	C6_04370W_A	C6_04370W_A	na	-1.47532	0.0178263	Has domain(s) with predicted voltage-gated chloride channel activity role in chloride transport transmembrane transport and membrane localization
orf19.3469	CaO19.3469	C6_02280W_A	C6_02280W_A	STB1	-1.47448	0.00107634	S. cerevisiae ortholog Stb1 has a role in regulation of MBF-specific transcription at Start; induced in a cyr1 null mutant; Spider biofilm induced
orf19.2429	CaO19.2429	C1_06160W_A	C1_06160W_A	na	-1.46567	0.00787139	Protein of unknown function; induced by alpha pheromone in SpiderM medium
orf19.2508	CaO19.2508	C3_01040C_A	PRM9	na	-1.46442	0.00284635	Protein described a similar to S. cerevisiae Prm9; not the ortholog though; mutant is viable
orf19.6492	CaO19.6492	C7_02220C_A	C7_02220C_A	na	-1.46255	0.014173	Predicted protein serine/threonine kinase and/or protein tyrosine kinase; Spider biofilm induced
orf19.1933	CaO19.1933	C5_01350W_A	C5_01350W_A	PEX29	-1.45589	0.00158337	Ortholog(s) have role in peroxisome organization and peroxisomal membrane localization
orf19.2583.2	CaO19.2583.2	CR_01850C_A	CR_01850C_A	na	-1.45239	0.02823	Pseudogene; formerly an ORF Predicted by Annotation Working Group
orf19.2506	CaO19.2506	C3_01020W_A	C3_01020W_A	na	-1.45106	0.0223467	Protein of unknown function; opaque-specific transcript; induced during chlamydospore formation in both C. albicans and C. dubliniensis; Hog1-repressed; Spider biofilm induced
orf19.1797	CaO19.1797	C4_05400C_A	C4_05400C_A	na	-1.45046	0.0412684	D-arabinose 5-phosphate isomerase; has GutQ domain which is associated with phosphosugar binding; other biofilm induced; rat catheter and Spider biofilm induced; F-12/CO2 early biofilm induced
orf19.7377	CaO19.7377	C3_05960W_A	ASE1	ASE1	-1.44847	0.00228579	Putative microtubule-associated protein; member of conserved Mcm1p regulon; periodic mRNA expression peak at cell-cycle G2/M phase
orf19.2822	CaO19.2822	CR_02630C_A	CR_02630C_A	COG2	-1.44087	0.0227122	Essential component of the conserved oligomeric Golgi complex; role in fusion of transport vesicles to Golgi compartments; rat catheter biofilm repressed
orf19.4740	CaO19.4740	C1_08820C_A	C1_08820C_A	PTH1	-1.43866	0.0124882	Ortholog(s) have aminoacyl-tRNA hydrolase activity role in mitochondrial translation and mitochondrion localization
orf19.1266	CaO19.1266	C4_05800C_A	C4_05800C_A	na	-1.43121	0.00547043	Protein of unknown function; transcript detected on high-resolution tiling arrays
orf19.1668	CaO19.1668	C3_01770C_A	C3_01770C_A	SCM3	-1.42589	0.0069804	Protein of unknown function; expression downregulated in an ssr1 null mutant
orf19.1763	CaO19.1763	C2_10180W_A	IFR1	na	-1.42323	0.00794181	Predicted oxidoreductase/dehydrogenase; induced by nitric oxide; rat catheter and Spider biofilm induced
orf19.994	CaO19.994	C1_10510W_A	C1_10510W_A	na	-1.4232	0.0411689	Protein of unknown function; induced by Mnl1 under weak acid stress; flow model biofilm repressed
orf19.2196	CaO19.2196	C2_07860W_A	C2_07860W_A	CUE3	-1.42312	0.0236027	Ortholog(s) have ubiquitin binding activity and cytoplasm localization
orf19.6736	CaO19.6736	C3_07550C_A	C3_07550C_A	GEP3	-1.42285	0.00163637	Protein required for mitochondrial ribosome small subunit biogenesis; role in maturation of SSU-rRNA; Spider biofilm induced
orf19.87	CaO19.87	C6_00860W_A	GPX1	na	-1.4211	0.00544671	Putative thiol peroxidase; rat catheter and Spider biofilm induced
orf19.2034	CaO19.2034	C2_00900W_A	C2_00900W_A	na	-1.40994	0.0383084	Ortholog of C. parapsilosis CDC317 : CPAR2_212925 C. dubliniensis CD36 : Cd36_15840 Candida orthopsilosis Co 90-125 : CORT_0A12230 and Candida tropicalis MYA-3404 : CTRG_01156
orf19.1366	CaO19.1366	C2_09850C_A	C2_09850C_A	na	-1.40499	0.0418735	Has domain(s) with predicted oxidoreductase activity acting on paired donors with incorporation or reduction of molecular oxygen 2-oxoglutarate as one donor and incorporation of one atom each of oxygen into both donors activity
orf19.3460	CaO19.3460	C6_02200C_A	C6_02200C_A	na	-1.40239	0.0402256	Protein of unknown function; mRNA binds She3; transcript regulated upon yeast-hypha switch; induced in oralpharyngeal candidasis
orf19.588	CaO19.588	C5_00850C_A	C5_00850C_A	MIX14	-1.40235	0.0464733	Ortholog(s) have role in aerobic respiration and mitochondrial intermembrane space nucleus localization
orf19.1275	CaO19.1275	C4_05880W_A	GAT1	GAT1	-1.39675	0.0167962	GATA-type transcription factor; regulator of nitrogen utilization; required for nitrogen catabolite repression and utilization of isoleucine tyrosine and tryptophan N sources; required for virulence in a mouse systemic infection model
orf19.5523	CaO19.5523	C6_02540C_A	C6_02540C_A	na	-1.3879	0.0127351	Ortholog of C. dubliniensis CD36 : Cd36_62780 C. parapsilosis CDC317 : CPAR2_601690 Candida tenuis NRRL Y-1498 : CANTEDRAFT_113271 and Debaryomyces hansenii CBS767 : DEHA2A06644g
orf19.3141	CaO19.3141	C4_06680C_A	C4_06680C_A	SMY2	-1.38436	0.00806478	Ortholog(s) have role in ER to Golgi vesicle-mediated transport and cytoplasmic mRNA processing body endoplasmic reticulum membrane extrinsic to membrane localization
orf19.823	CaO19.823	C2_04000C_A	C2_04000C_A	na	-1.38126	0.0125222	Protein of unknown function; Spider biofilm induced
orf19.3762	CaO19.3762	C1_12540W_A	C1_12540W_A	na	-1.37789	0.0069585	Ortholog of C. dubliniensis CD36 : Cd36_11720 C. parapsilosis CDC317 : CPAR2_201890 Candida tenuis NRRL Y-1498 : CANTEDRAFT_91948 and Debaryomyces hansenii CBS767 : DEHA2E16786g
orf19.2660	CaO19.2660	C2_08280W_A	EAF3	EAF3	-1.3727	0.0017651	Subunit of the NuA4 histone acetyltransferase complex; rat catheter and Spider biofilm induced
orf19.2462	CaO19.2462	C1_05870W_A	PRN3	na	-1.37224	0.0245008	Protein similar to pirin; induced by Mnl1 under weak acid stress; Hap43-repressed; Spider biofilm induced
orf19.7283	CaO19.7283	CR_08880C_A	CR_08880C_A	na	-1.37222	0.00516368	Protein of unknown function; rat catheter and Spider biofilm induced
orf19.799	CaO19.799	C2_04210W_A	STE4	STE4	-1.37067	0.0296395	Beta subunit of heterotrimeric G protein of mating signal transduction pathway; required for mating; transcript is specific to cells homozygous at MTL; induced by alpha pheromone; ortholog of S. cerevisiae Ste4
orf19.3421.1	CaO19.3421.1	C6_01640W_A	MED19	ROX3	-1.36422	0.00974941	RNA polymerase II mediator complex subunit
orf19.3935	CaO19.3935	C5_04500W_A	C5_04500W_A	na	-1.35963	0.0289206	Ortholog of Candida albicans WO-1 : CAWG_04819
orf19.7564	CaO19.7564	CR_09900C_A	DPB2	DPB2	-1.35333	0.00669454	Probable subunit of DNA polymerase II (DNA polymerase epsilon) similar to S. cerevisiae Dpb2p; essential for viability; rat catheter biofilm induced
orf19.277	CaO19.277	C3_02860W_A	THI6	THI6	-1.35123	0.013689	Putative thiamin-phosphate pyrophosphorylase hydroxyethylthiazole kinase; fungal-specific; Spider biofilm induced
orf19.5865	CaO19.5865	C3_04230W_A	C3_04230W_A	PRP2	-1.35032	0.0194895	Ortholog(s) have RNA-dependent ATPase activity role in generation of catalytic spliceosome for first transesterification step and U2-type catalytic step 1 spliceosome localization
orf19.3114	CaO19.3114	C4_06950W_A	C4_06950W_A	PUS5	-1.34598	0.00972861	Predicted pseudouridine synthase; Spider biofilm induced
orf19.1442	CaO19.1442	C2_01380W_A	PLB4,5	na	-1.34512	0.0331932	Phospholipase B; Hog1-induced; regulated by Ssn6; putative GPI-anchor; repressed during cell wall regeneration; clade-associated gene expression; Hap43-induced; rat catheter and Spider biofilm repressed
orf19.1428	CaO19.1428	C4_04220W_A	DUO1	na	-1.34379	0.0258489	Subunit of the Dam1 (DASH) complex which acts in chromosome segregation by coupling kinetochores to spindle microtubules
orf19.6224	CaO19.6224	C1_06860W_A	C1_06860W_A	na	-1.34116	0.0251619	RTA domain protein; predicted role in response to stress; Spider biofilm induced
orf19.5933	CaO19.5933	C3_04730C_A	C3_04730C_A	na	-1.34102	0.0441266	Protein of unknown function; transcript induced by benomyl treatment
orf19.4005	CaO19.4005	C5_05130C_A	C5_05130C_A	CAB5	-1.33975	0.0406386	Putative dephospho-CoA kinase; protein likely to be essential for growth based on an insertional mutagenesis strategy
orf19.1728	CaO19.1728	C3_01230C_A	C3_01230C_A	na	-1.33862	0.00373704	Ortholog of C. dubliniensis CD36 : Cd36_81190 C. parapsilosis CDC317 : CPAR2_503840 Debaryomyces hansenii CBS767 : DEHA2A09042g and Pichia stipitis Pignal : PICST_42519
orf19.2584	CaO19.2584	CR_01860W_A	OPT9	na	-1.33647	0.00255943	Probable pseudogene similar to fragments of OPT1 oligopeptide transporter gene; decreased expression in hyphae compared to yeast-form cells; transcriptionally induced upon phagocytosis by macrophage
orf19.4756	CaO19.4756	C1_09000W_A	C1_09000W_A	YTP1	-1.32818	0.00115146	Ortholog of S. cerevisiae : YTP1 C. dubliniensis CD36 : Cd36_08490 C. parapsilosis CDC317 : CPAR2_801590 Candida tenuis NRRL Y-1498 : CANTEDRAFT_109732 and Debaryomyces hansenii CBS767 : DEHA2C10384g
orf19.1309	CaO19.1309	C4_03690C_A	C4_03690C_A	na	-1.31523	0.0119437	Ortholog of C. dubliniensis CD36 : Cd36_43290 C. parapsilosis CDC317 : CPAR2_403630 Candida tenuis NRRL Y-1498 : CANTEDRAFT_114295 and Debaryomyces hansenii CBS767 : DEHA2G17336g
orf19.555	CaO19.555	CR_05190W_A	CR_05190W_A	na	-1.31108	0.0446478	Protein similar to S. cerevisiae Cis3p which has a role cell-wall-related processes; predicted Kex2p substrate; possibly an essential gene disruptants not obtained by UAU1 method
orf19.5518	CaO19.5518	C6_02490C_A	C6_02490C_A	na	-1.30739	0.0114724	Protein of unknown function; Spider biofilm induced
orf19.6896	CaO19.6896	C7_01100C_A	C7_01100C_A	na	-1.29845	0.0124955	Predicted ORF overlapping the Major Repeat Sequence on chromosome 7; member of a family encoded by FGR6-related genes in the RB2 repeat sequence
orf19.2641	CaO19.2641	C5_03380W_A	ARP1	ARP1	-1.28816	0.00234438	Putative centractin; induced upon adherence to polystyrene
orf19.5245	CaO19.5245	C1_12190W_A	BUL4	na	-1.28725	0.00669832	Protein with a predicted BUL1 N-terminal and C-terminal domains; Bul1 binds the ubiquitin ligase Rsp5 in S. cerevisiae; Hap43-repressed gene; rat catheter biofilm induced
orf19.4030	CaO19.4030	C5_05350W_A	C5_05350W_A	PRI1	-1.28717	0.00242583	Ortholog(s) have DNA primase activity single-stranded DNA binding activity role in DNA replication synthesis of RNA primer telomere maintenance and alpha DNA polymerase:primase complex localization
orf19.669	CaO19.669	C1_11340W_A	PRM1	PRM1	-1.28223	0.0145016	Putative membrane protein with a predicted role in membrane fusion during mating; Hap43p-repressed gene; protein induced during the mating process
orf19.1596	CaO19.1596	C4_03910W_A	FGR28	na	-1.27284	0.035756	Protein lacking an ortholog in S. cerevisiae; transposon mutation affects filamentous growth; possibly an essential gene disruptants not obtained by UAU1 method
orf19.5268	CaO19.5268	C1_11980W_A	MED10	NUT2	-1.27085	0.0164631	RNA polymerase II mediator complex subunit; possibly an essential gene disruptants not obtained by UAU1 method
orf19.334	CaO19.334	C3_03370C_A	C3_03370C_A	na	-1.26527	0.0427403	Protein of unknown function; flow model biofilm induced; Spider biofilm induced; regulated by Sef1 Sfu1 and Hap43
orf19.5729	CaO19.5729	C6_03610W_A	FGR17	na	-1.2647	0.00919537	Putative DNA-binding transcription factor; has zinc cluster DNA-binding motif; lacks an ortholog in S. cerevisiae; transposon mutation affects filamentous growth; Hap43p-repressed gene
orf19.7202	CaO19.7202	C7_03800W_A	C7_03800W_A	RER1	-1.25606	0.037888	Ortholog(s) have role in ER to Golgi vesicle-mediated transport protein retention in ER lumen retrograde vesicle-mediated transport Golgi to ER and COPI-coated vesicle ER to Golgi transport vesicle Golgi cisterna localization
orf19.1932	CaO19.1932	C5_01360W_A	CFL4	FRE2	-1.25554	0.0445663	C-terminus similar to ferric reductases; induced in low iron; Sfu1-repressed; ciclopirox olamine induced; colony morphology-related gene regulation by Ssn6; Hap43-repressed; Sef1-regulated
orf19.7344	CaO19.7344	CR_09490W_A	CR_09490W_A	HDA3	-1.24821	0.0214954	Ortholog(s) have DNA binding chromatin binding histone deacetylase activity
orf19.25	CaO19.25	C2_06480W_A	C2_06480W_A	TRM10	-1.24663	0.0228372	Ortholog(s) have tRNA (guanine) methyltransferase activity role in tRNA methylation and cytoplasm nucleolus localization
orf19.1283	CaO19.1283	C5_04060C_A	MEC1	MEC1	-1.24344	0.0299615	Cell cycle checkpoint protein with a role in genome integrity; RNA abundance regulated by tyrosol and cell density
orf19.1647	CaO19.1647	C3_02010C_A	C3_02010C_A	MUM3	-1.24031	0.021317	Ortholog(s) have role in ascospore wall assembly
orf19.7237	CaO19.7237	C1_14270W_A	C1_14270W_A	BNA7	-1.2368	0.0314443	Ortholog(s) have arylformamidase activity and role in NAD biosynthetic process
orf19.5519	CaO19.5519	C6_02500C_A	GCV1	GCV1	-1.23096	0.0169632	Putative T subunit of glycine decarboxylase; transcript negatively regulated by Sfu1; Spider biofilm repressed
orf19.1202	CaO19.1202	C6_00400C_A	C6_00400C_A	na	-1.22919	0.00928281	Ortholog of C. dubliniensis CD36 : Cd36_60350 C. parapsilosis CDC317 : CPAR2_603550 Candida tenuis NRRL Y-1498 : CANTEDRAFT_114325 and Debaryomyces hansenii CBS767 : DEHA2G04950g
orf19.3271	CaO19.3271	CR_00840C_A	CR_00840C_A	na	-1.22568	0.0463516	Ortholog of Candida albicans WO-1 : CAWG_01442
orf19.2467	CaO19.2467	C1_05840W_A	PRN1	na	-1.22523	0.0324436	Protein with similarity to pirins; induced by benomyl and in response to alpha pheromone in SpiderM medium; transcript induced by Mnl1 in weak acid stress; rat catheter and Spider biofilm induced
orf19.6124	CaO19.6124	CR_07440W_A	ACE2	ACE2	-1.22497	0.0103329	Transcription factor; similar to S. cerevisiae Ace2 and Swi5; regulates morphogenesis cell separation adherence virulence in a mice; mutant is hyperfilamentous; rat catheter and Spider biofilm induced
orf19.4853	CaO19.4853	C1_09870W_A	HCM1	HCM1	-1.22446	0.00571544	Protein with forkhead domain; similar to S. cerevisiae Hcm1p; Hap43p-induced gene
orf19.5597	CaO19.5597	C6_03120W_A	POL5	POL5	-1.22378	0.0354023	Putative DNA Polymerase phi; F-12/CO2 early biofilm induced
orf19.2542	CaO19.2542	CR_01560W_A	CR_01560W_A	na	-1.2204	0.0326491	Ortholog(s) have nucleus localization
orf19.5300	CaO19.5300	C4_04090C_A	C4_04090C_A	CNE1	-1.2194	0.0403109	Calnexin; integral membrane ER chaperone involved in folding and quality control of glycoproteins; caspofungin induced
orf19.3998	CaO19.3998	C5_05060C_A	C5_05060C_A	ATG16	-1.21563	0.0339645	Ortholog(s) have Atg8 ligase activity protein binding bridging activity and role in C-terminal protein lipidation CVT pathway macroautophagy mitochondrion degradation piecemeal microautophagy of nucleus
orf19.2813	CaO19.2813	C3_03940C_A	C3_03940C_A	na	-1.21531	0.0147567	Ortholog of Candida albicans WO-1 : CAWG_02711
orf19.6777	CaO19.6777	C3_07240W_A	C3_07240W_A	na	-1.2153	0.0443853	Ortholog of Candida albicans WO-1 : CAWG_03032
orf19.2742	CaO19.2742	C4_02580W_A	C4_02580W_A	na	-1.21457	0.0201131	Ortholog of C. parapsilosis CDC317 : CPAR2_400095 C. dubliniensis CD36 : Cd36_42560 Candida tenuis NRRL Y-1498 : CANTEDRAFT_113280 and Lodderomyces elongisporus NRLL YB-4239 : LELG_04166
orf19.2808	CaO19.2808	C3_04020C_A	ZCF16	SIP4	-1.21245	0.000382249	Predicted Zn(II)2Cys6 transcription factor; mutants are viable; rat catheter biofilm induced
orf19.6760	CaO19.6760	C3_07320W_A	MDS3	MDS3	-1.20247	0.0270702	TOR signaling pathway component; required for growth and hyphal formation at alkaline pH for full virulence in a mouse model of systemic infection and for SD and Spider medium biofilm formation; role in chlamydospore formation
orf19.1409	CaO19.1409	C4_04370C_A	VAC7	VAC7	-1.20167	0.0187954	Ortholog of S. cerevisiae Vac7; integral vacuolar membrane protein involved in vacuole inheritance and morphology; mutants are viable
orf19.2537	CaO19.2537	CR_01510C_A	CR_01510C_A	na	-1.20073	0.0422798	Protein of unknown function; transcript detected on high-resolution tiling arrays
orf19.3623	CaO19.3623	C2_08560W_A	SMC2	SMC2	-1.19713	0.0235842	Protein similar to S. cerevisiae Smc2p which is a component of the condensin complex involved in mitotic chromosome condensation; induced under hydroxyurea treatment
orf19.1156	CaO19.1156	C1_11630C_A	FUS1	FUS1	-1.19502	0.0103468	Membrane protein required for mating; ortholog of S. cerevisiae Fus1; transcript induced by Cph1 in cells homozygous for the MTLa locus; alpha factor induced
orf19.3203	CaO19.3203	C5_01720C_A	RCY1	RCY1	-1.19373	0.0193316	Putative F-box protein involved in endocytic membrane traffic and/or recycling; fungal-specific (no human or murine homolog)
orf19.6407	CaO19.6407	CR_08410W_A	CR_08410W_A	REH1	-1.1921	0.0210831	Ortholog(s) have role in ribosomal large subunit biogenesis and cytoplasm cytosolic large ribosomal subunit preribosome large subunit precursor localization
orf19.2853	CaO19.2853	CR_02960W_A	CR_02960W_A	na	-1.19186	0.010968	Protein of unknown function; rat catheter biofilm induced
orf19.553	CaO19.553	CR_04620C_A	CR_04620C_A	DTR1	-1.18966	0.0310593	Predicted membrane transporter member of the drug:proton antiporter (12 spanner) (DHA1) family major facilitator superfamily (MFS)
orf19.915	CaO19.915	CR_06570C_A	CR_06570C_A	na	-1.18831	0.029147	Protein of unknown function; Spider biofilm induced
orf19.3295	CaO19.3295	C1_01070C_A	C1_01070C_A	na	-1.18384	0.01161	Has domain(s) with predicted role in cell division chromosome segregation and MIS12/MIND type complex localization
orf19.3571	CaO19.3571	C2_05390C_A	C2_05390C_A	na	-1.18196	0.0246938	Ortholog of C. dubliniensis CD36 : Cd36_19870 C. parapsilosis CDC317 : CPAR2_209420 Candida tenuis NRRL Y-1498 : CANTEDRAFT_100922 and Debaryomyces hansenii CBS767 : DEHA2D11176g
orf19.5565	CaO19.5565	C6_02890C_A	HPD1	na	-1.18174	0.00498222	3-hydroxypropionate dehydrogenase; involved in degradation of toxic propionyl-CoA; rat catheter and Spider biofilm induced
orf19.6185	CaO19.6185	C3_07910W_A	C3_07910W_A	na	-1.17995	0.0234705	Putative pseudouridine-5-phosphate glycosidase; overlaps orf19.6186 and orf19.6187; Spider biofilm repressed
orf19.6489	CaO19.6489	C7_02240W_A	FMP45	FMP45	-1.1772	0.0285222	Predicted membrane protein induced during mating; mutation confers hypersensitivity to toxic ergosterol analog to amphotericin B; alkaline repressed; repressed by alpha pheromone in SpiderM medium; rat catheter Spider biofilm induced
orf19.3055	CaO19.3055	C1_03530W_A	MED17	SRB4	-1.1651	0.0416974	Putative RNA polymerase II mediator complex subunit; possibly an essential gene disruptants not obtained by UAU1 method
orf19.4494	CaO19.4494	C2_04560W_A	KTR2	KTR2	-1.16189	0.0137668	Mannosyltransferase; transcription elevated in chk1 nik1 and sln1 homozygous null mutants; fungal-specific (no human or murine homolog); possibly an essential gene disruptants not obtained by UAU1 method
orf19.328	CaO19.328	C3_03290C_A	NPR2	NPR2	-1.16025	0.0203926	Putative urea transporter; induced during infection of murine kidney compared to growth in vitro; has murine homolog
orf19.3734	CaO19.3734	CR_02350C_A	GEF2	na	-1.15896	0.0121132	Member of the voltage chloride channel family; Hap43p-repressed gene
orf19.2905	CaO19.2905	C4_06320C_A	C4_06320C_A	na	-1.15852	0.025403	Ortholog of Candida albicans WO-1 : CAWG_03194
orf19.1651	CaO19.1651	C3_01970C_A	C3_01970C_A	na	-1.15834	0.0340952	Ortholog of C. dubliniensis CD36 : Cd36_81960 Pichia stipitis Pignal : psti_CGOB_00163 Candida tropicalis MYA-3404 : CTRG_02378 and Candida albicans WO-1 : CAWG_02525
orf19.6737	CaO19.6737	C3_07540C_A	C3_07540C_A	na	-1.15745	0.0291393	Protein of unknown function; mutants are viable; induced in a cyr1 ras1 or efg1 homozygous null
orf19.6626	CaO19.6626	CR_05880W_A	CR_05880W_A	na	-1.15713	0.0461482	Predicted homeodomain-containing protein; possible transcription factor; possibly transcriptionally regulated upon hyphal formation
orf19.4146	CaO19.4146	C5_01510W_A	SMD3	SMD3	-1.15687	0.0470681	Putative core snRNP protein; induced upon adherence to polystyrene
orf19.2600	CaO19.2600	CR_01990C_A	SPC98	SPC98	-1.15429	0.0223008	Putative component of the microtubule-nucleating Tub4p (gamma-tubulin) complex; periodic mRNA expression peak at cell-cycle S/G2 phase
orf19.4614	CaO19.4614	C4_01790W_A	C4_01790W_A	ATG11	-1.14803	0.0180495	Adapter protein for pexophagy and the cytoplasm-to-vacuole targeting (Cvt) pathway; Spider biofilm induced
orf19.971	CaO19.971	C5_00240W_A	SKN7	SKN7	-1.14581	0.0204922	Putative homolog of S. cerevisiae Skn7p which is predicted to be a response regulator protein in a phosphorelay signal transduction pathway; required for normal hydrogen peroxide resistance
orf19.6982	CaO19.6982	C3_05440C_A	C3_05440C_A	AIM23	-1.14378	0.0473057	Ortholog(s) have ribosome binding activity and mitochondrion localization
orf19.6629	CaO19.6629	CR_05830C_A	ISC1	ISC1	-1.13805	0.0252437	Mitochondrial membrane localized inositol phosphosphingolipid phospholipase C; hydrolyzes complex sphingolipids to produce ceramide; mutant is viable
orf19.4778	CaO19.4778	C1_09200W_A	LYS142	na	-1.13695	0.00208118	Zn(II)2Cys6 transcription factor; has similarity to S. cerevisiae Lys14 involved in the regulation of lysine biosynthesis genes; fungal-specific
orf19.4388	CaO19.4388	CR_03460W_A	CR_03460W_A	TAF3	-1.1344	0.0249938	Protein with a histone fold domain; similar to TAFII47 proteins from S. cerevisiae Danio rerio Drosophila melanogaster human and mouse
orf19.4570	CaO19.4570	C4_02200C_A	C4_02200C_A	na	-1.13435	0.00604859	Ortholog of C. dubliniensis CD36 : Cd36_42090 Debaryomyces hansenii CBS767 : DEHA2C14872g Pichia stipitis Pignal : PICST_74821 and Spathaspora passalidarum NRRL Y-27907 : SPAPADRAFT_58607
orf19.389	CaO19.389	C1_08440C_A	C1_08440C_A	na	-1.13103	0.0263498	Protein of unknown function; Hap43-induced gene
orf19.1841	CaO19.1841	CR_06920W_A	CR_06920W_A	na	-1.13089	0.0308383	Protein of unknown function; Hap43-induced gene
orf19.2037	CaO19.2037	C2_00870W_A	C2_00870W_A	na	-1.13001	0.00863898	Ortholog of C. dubliniensis CD36 : Cd36_15810 C. parapsilosis CDC317 : CPAR2_212950 Candida tenuis NRRL Y-1498 : CANTEDRAFT_116162 and Debaryomyces hansenii CBS767 : DEHA2D18392g
orf19.4270	CaO19.4270	C5_02570W_A	MNN13	na	-1.12324	0.0183455	Predicted alpha-1 3-mannosyltransferase activity with a role in protein glycosylation; regulated by Sef1p- Sfu1p- and Hap43p
orf19.2593	CaO19.2593	CR_01930C_A	BIO2	BIO2	-1.12177	0.00497935	Putative biotin synthase; induced by high iron; repressed by ciclopirox olamine; upregulated in clinical isolates from HIVplus patients with oral candidiasis; Hap43-repressed; Spider biofilm induced
orf19.5236	CaO19.5236	C1_12270W_A	SRT1	SRT1	-1.11742	0.0329768	Ortholog(s) have dehydrodolichyl diphosphate synthase activity role in protein glycosylation and lipid particle localization
orf19.1167	CaO19.1167	C1_11530C_A	C1_11530C_A	JLP1	-1.11603	0.0232461	Ortholog(s) have sulfonate dioxygenase activity and role in sulfur compound catabolic process
orf19.3667	CaO19.3667	C1_02100W_A	C1_02100W_A	na	-1.11412	0.00686704	Ortholog(s) have microtubule motor activity protein homodimerization activity and kinesin complex localization
orf19.2065	CaO19.2065	C2_00630C_A	C2_00630C_A	DAL2	-1.11406	0.0347119	Ortholog(s) have role in allantoin catabolic process and cytosol nucleus localization
orf19.7156	CaO19.7156	C7_04180W_A	FAA2-3	na	-1.11063	0.00293649	Predicted acyl CoA synthetase
orf19.5205	CaO19.5205	C2_05820W_A	C2_05820W_A	na	-1.11055	0.0313502	Protein of unknown function; Hap43-repressed gene
orf19.6592	CaO19.6592	CR_09700W_A	CR_09700W_A	na	-1.10875	0.0184898	Predicted membrane transporter member of the aromatic acid:proton symporter (AAHS) family major facilitator superfamily (MFS)
orf19.7518	CaO19.7518	CR_00170W_A	ZCF38	na	-1.10872	0.0177374	Putative Zn(II)2Cys6 transcription factor
orf19.6972	CaO19.6972	C3_05350C_A	SMI1B	na	-1.10588	0.0499673	Putative cell wall assembly regulatory protein; Rim101-repressed; possibly an essential gene disruptants not obtained by UAU1 method
orf19.3607	CaO19.3607	C2_08690C_A	C2_08690C_A	na	-1.10356	0.0104765	Ortholog of C. dubliniensis CD36 : Cd36_22860 C. parapsilosis CDC317 : CPAR2_806540 Candida tenuis NRRL Y-1498 : CANTEDRAFT_108823 and Debaryomyces hansenii CBS767 : DEHA2B13596g
orf19.2133	CaO19.2133	C6_04490W_A	LIP4	na	-1.10082	0.0214972	Secreted lipase member of a differentially expressed lipase gene family with possible roles in nutrition and/or in creating an acidic microenvironment; expressed more strongly during mucosal infections than during systemic infections
orf19.7208	CaO19.7208	C1_14010W_A	CSK1	SMK1	-1.09485	0.0176855	Putative mitogen-activated protein (MAP) kinase with an unknown role; null mutant produces wrinkled colonies; similar to S. cerevisiae Smk1p which is a protein kinase required for sporulation
orf19.3042	CaO19.3042	C1_03410W_A	C1_03410W_A	na	-1.09454	0.0349621	Protein of unknown function; Hap43-induced; rat catheter biofilm induced
orf19.2103	CaO19.2103	C2_00310W_A	C2_00310W_A	na	-1.09263	0.0411411	Ortholog of Candida albicans WO-1 : CAWG_03811
orf19.5596	CaO19.5596	C6_03110C_A	C6_03110C_A	ASA1	-1.09223	0.0248595	Ortholog(s) have ASTRA complex localization
orf19.5451	CaO19.5451	C3_00190W_A	C3_00190W_A	na	-1.09129	0.0392673	Ortholog of Candida guilliermondii ATCC 6260 : PGUG_05321 Candida lusitaniae ATCC 42720 : CLUG_00887 and Candida albicans WO-1 : CAWG_02354
orf19.5827	CaO19.5827	C2_02780C_A	BUB2	BUB2	-1.09073	0.0371619	Ortholog(s) have GTPase activator activity role in mitotic spindle orientation checkpoint negative regulation of septation initiation signaling cascade and cytosol mitotic spindle pole body nucleus localization
orf19.1877	CaO19.1877	C2_07510W_A	C2_07510W_A	YLR271W	-1.08893	0.0287676	Ortholog(s) have cytoplasm nucleus localization
orf19.4716	CaO19.4716	C4_06120W_A	GDH3	GDH3	-1.08356	0.0221409	NADP-glutamate dehydrogenase; Nrg1 Plc1 regulated; hypha hypoxia Efg1-repressed; Rim101-induced at pH 8; GlcNAc ciclopirox ketoconazole induced; exp and stationary phase protein; Spider biofilm repressed; rat catheter biofilm induced
orf19.7310	CaO19.7310	CR_09140C_A	CR_09140C_A	MSC1	-1.08016	0.00417057	Protein with a role in directing meiotic recombination events to homologous chromatids; induced by ciclopirox olamine; positively regulated by Sfu1; Hog1 fluconazole-repressed; Hap43-induced; Spider biofilm induced
orf19.3261	CaO19.3261	CR_00970W_A	ATO9	na	-1.07752	0.0122772	Putative fungal-specific transmembrane protein
orf19.2047	CaO19.2047	C2_00770W_A	C2_00770W_A	YOR289W	-1.07592	0.0305269	Putative protein of unknown function; Hap43p-repressed gene; mutation confers hypersensitivity to toxic ergosterol analog and to amphotericin B
orf19.4068	CaO19.4068	C2_09100C_A	C2_09100C_A	na	-1.07501	0.0120587	Protein of unknown function; flow model biofilm induced
orf19.742	CaO19.742	C4_05130C_A	ALD6	na	-1.06901	0.0317476	Putative aldehyde dehydrogenase; stationary phase enriched protein; expression regulated upon white-opaque switch; rat catheter biofilm induced; rat catheter and Spider biofilm induced
orf19.4844	CaO19.4844	C1_09790C_A	C1_09790C_A	AIR2	-1.06583	0.0464307	Ortholog(s) have RNA binding polynucleotide adenylyltransferase activity protein binding bridging activity
orf19.6598	CaO19.6598	CR_09650W_A	WAL1	LAS17	-1.06552	0.00705364	Protein required for hyphal growth and for wild-type cell morphology polarized budding endocytosis vacuole morphology; similar to Wiskott-Aldrich syndrome protein; localizes to cortical actin patches and hyphal tips
orf19.6805	CaO19.6805	C3_06950W_A	C3_06950W_A	YDR089W	-1.06413	0.0218909	Protein of unknown function; Spider biofilm induced
orf19.5246	CaO19.5246	C1_12180C_A	C1_12180C_A	na	-1.06385	0.0425337	Protein of unknown function; Hap43-repressed gene
orf19.2049	CaO19.2049	C2_00750W_A	C2_00750W_A	na	-1.05359	0.00794224	Plasma membrane-associated protein; heterozygous null mutant displays sensitivity to virgineone; Spider biofilm induced
orf19.7593	CaO19.7593	CR_10170C_A	CR_10170C_A	ASP1	-1.05284	0.028368	Putative asparaginase; predicted role in asparagine catabolism; Spider biofilm induced
orf19.4783	CaO19.4783	C1_09240C_A	C1_09240C_A	na	-1.05189	0.0475403	Protein of unknown function; induced during chlamydospore formation in both C. albicans and C. dubliniensis
orf19.1527	CaO19.1527	C2_02110C_A	C2_02110C_A	na	-1.049	0.0467326	Protein of unknown function; Spider biofilm induced
orf19.6788	CaO19.6788	C3_07120W_A	C3_07120W_A	HRI1	-1.0484	0.0134881	Protein with a predicted role in cotranslational protein targeting to membrane; induced during chlamydospore formation in both C. albicans and C. dubliniensis
orf19.7595	CaO19.7595	CR_10190C_A	CR_10190C_A	na	-1.04242	0.0180928	Has domain(s) with predicted dynactin complex localization
orf19.5138	CaO19.5138	C7_03170W_A	IFA21	na	-1.04224	0.0113412	IPF family A protein; mutants are viable; Spider biofilm induced
orf19.663	CaO19.663	C1_11400C_A	GIN4	GIN4	-1.03564	0.0150721	Autophosphorylated kinase; role in pseudohyphal-hyphal switch and cytokinesis; phosphorylates Cdc11p on S395; necessary for septin ring within germ tube but not for septin band at mother cell junction; physically associates with septins
orf19.3275	CaO19.3275	CR_00810W_A	CR_00810W_A	na	-1.0325	0.0410011	Ortholog of C. dubliniensis CD36 : Cd36_25870 C. parapsilosis CDC317 : CPAR2_804000 Candida tenuis NRRL Y-1498 : CANTEDRAFT_115661 and Debaryomyces hansenii CBS767 : DEHA2B05852g
orf19.105	CaO19.105	C6_01030W_A	HAL22	na	-1.02864	0.0456191	Putative phosphoadenosine-5-phosphate or 3-phosphoadenosine 5-phosphosulfate phosphatase; possible role in sulfur recycling; Hap43-repressed; F-12/CO2 biofilm induced
orf19.1027	CaO19.1027	C1_03820W_A	PDR16	PDR16	-1.02837	0.0394117	Phosphatidylinositol transfer protein; induction correlates with CDR1 CDR2 overexpression/azole resistance; fluphenazine 17-beta-estradiol ethynyl estradiol NO induced; farnesol-downregulated in biofilm; rat catheter biofilm induced
orf19.4090	CaO19.4090	C2_09280C_A	C2_09280C_A	na	-1.02636	0.0427222	Predicted membrane transporter member of the fucose:proton symporter (FHS) family major facilitator superfamily (MFS)
orf19.6605	CaO19.6605	CR_09570W_A	CR_09570W_A	YOR292C	-1.02408	0.0391122	Ortholog(s) have fungal-type vacuole mitochondrion localization
orf19.3254	CaO19.3254	CR_01020C_A	CR_01020C_A	na	-1.01178	0.0263199	Ortholog of C. dubliniensis CD36 : Cd36_26020 Candida tropicalis MYA-3404 : CTRG_00984 and Candida albicans WO-1 : CAWG_01455
orf19.2914	CaO19.2914	C4_06240W_A	C4_06240W_A	na	-1.00939	0.0189544	Ortholog of C. dubliniensis CD36 : Cd36_45760 C. parapsilosis CDC317 : CPAR2_401920 Candida tenuis NRRL Y-1498 : CANTEDRAFT_126814 and Debaryomyces hansenii CBS767 : DEHA2D16742g
orf19.5974	CaO19.5974	C3_05040C_A	ATG9	ATG9	-1.00839	0.0104235	Protein similar to S. cerevisiae Atg9; required for early step in autophagy; required for cytoplasm to vacuole trafficking of Lap41; Spider biofilm induced
orf19.6456	CaO19.6456	C7_02540W_A	C7_02540W_A	na	-1.00178	0.0271568	Ortholog of C. dubliniensis CD36 : Cd36_72280 C. parapsilosis CDC317 : CPAR2_703040 Candida tenuis NRRL Y-1498 : CANTEDRAFT_125842 and Debaryomyces hansenii CBS767 : DEHA2B05984g
orf19.2352	CaO19.2352	C1_10690W_A	C1_10690W_A	IMO32	1.01075	0.0266935	Ortholog(s) have mitochondrion localization
orf19.5425	CaO19.5425	C3_00420W_A	C3_00420W_A	TRZ1	1.01093	0.0092329	Ortholog(s) have 3-tRNA processing endoribonuclease activity role in tRNA 3-trailer cleavage endonucleolytic and mitochondrion nucleus localization
orf19.1783	CaO19.1783	C2_09990C_A	YOR1	YOR1	1.01407	0.0171838	Protein similar to S. cerevisiae Yor1; ABC-type plasma membrane transporter involved in resistance to aureobasidin A; white cell type-specific transcript; Spider biofilm induced
orf19.4651	CaO19.4651	C4_01360W_A	PGA53	na	1.018	0.0100773	GPI-anchored cell surface protein of unknown function; greater mRNA abundance observed in a cyr1 homozygous null mutant than in wild type
orf19.6674	CaO19.6674	C5_03620W_A	BTS1	BTS1	1.02884	0.0273552	Putative geranylgeranyl diphosphate synthase; repressed by benomyl treatment; Spider biofilm induced
orf19.172	CaO19.172	CR_02520W_A	RPC19	RPC19	1.02936	0.0309192	Putative RNA polymerases I and III subunit AC19; Hap43-induced; rat catheter biofilm induced
orf19.3470	CaO19.3470	C6_02290C_A	C6_02290C_A	TYW1	1.03295	0.0105608	Putative flavodoxin; similar to S. cerevisiae Tyw1 an iron-sulfur protein required for synthesis of wybutosine modified tRNA; predicted Kex2p substrate; Spider biofilm induced
orf19.7527	CaO19.7527	CR_00110W_A	CR_00110W_A	na	1.03297	0.0384372	Ortholog of C. dubliniensis CD36 : Cd36_25130 C. parapsilosis CDC317 : CPAR2_800100 Candida tenuis NRRL Y-1498 : CANTEDRAFT_107256 and Debaryomyces hansenii CBS767 : DEHA2E18370g
orf19.1813	CaO19.1813	CR_07100W_A	FLC2	FLC2	1.03333	0.00438775	Protein involved in heme uptake; putative FAD transporter similar to S. cerevisiae Flc2p
orf19.4699	CaO19.4699	C4_00950C_A	C4_00950C_A	TGL3	1.03431	0.0188959	Putative phospholipase of patatin family; similar to S. cerevisiae Tgl3p; predicted Kex2p substrate
orf19.2715	CaO19.2715	C4_02800W_A	RPC53	RPC53	1.03567	0.037271	Ortholog(s) have RNA polymerase III activity role in tRNA transcription from RNA polymerase III promoter and DNA-directed RNA polymerase III complex localization
orf19.4932	CaO19.4932	C1_13060C_A	C1_13060C_A	MEF1	1.03658	0.0286107	Ortholog(s) have role in mitochondrial translation and mitochondrion localization
orf19.3244	CaO19.3244	CR_01100C_A	CR_01100C_A	COX23	1.03716	0.0124899	Ortholog(s) have role in mitochondrial respiratory chain complex assembly and mitochondrion localization
orf19.4599	CaO19.4599	C4_01940W_A	PHO89	PHO89	1.04044	0.0177645	Putative phosphate permease; transcript regulated upon white-opaque switch; alkaline induced by Rim101; possibly adherence-induced; F-12/CO2 model rat catheter and Spider biofilm induced
orf19.399	CaO19.399	C1_08540C_A	C1_08540C_A	YPK1	1.05218	0.0257033	Putative serine/threonine protein kinase; possibly an essential gene disruptants not obtained by UAU1 method
orf19.4006	CaO19.4006	C5_05140W_A	C5_05140W_A	PAN5	1.05593	0.0302251	Ortholog(s) have cytosol nucleus localization
orf19.6879	CaO19.6879	C2_05670C_A	C2_05670C_A	SEN34	1.06853	0.0278846	Ortholog(s) have tRNA-intron endonuclease activity role in tRNA-type intron splice site recognition and cleavage and mitochondrial outer membrane tRNA-intron endonuclease complex localization
orf19.4435	CaO19.4435	C1_07360W_A	C1_07360W_A	STU1	1.07129	0.0274954	Ortholog(s) have structural constituent of cytoskeleton activity role in microtubule nucleation and spindle pole body localization
orf19.1509	CaO19.1509	C2_01970C_A	ROD1	na	1.07694	0.00455272	Protein similar to S. cerevisiae Rod1;a membrane protein with a role in drug tolerance; repressed by Rgt1; mutant is viable
orf19.4182	CaO19.4182	C4_00610W_A	C4_00610W_A	TDA5	1.08066	0.0171414	Ortholog(s) have role in response to drug and mitochondrion localization
orf19.1273	CaO19.1273	C4_05860W_A	C4_05860W_A	GIM3	1.08151	0.024764	Ortholog(s) have tubulin binding activity role in tubulin complex assembly and prefoldin complex localization
orf19.6888	CaO19.6888	C2_05770W_A	C2_05770W_A	na	1.08384	0.0271336	Zn(II)2Cys6 domain transcription factor; regulated by Mig1 and Tup1; rat catheter and Spider biofilm induced
orf19.6530	CaO19.6530	C7_01910C_A	C7_01910C_A	na	1.084	0.0101146	Similar to bacterial DnaJ; transcript upregulated in low iron; flow model biofilm induced; Spider biofilm induced
orf19.1405	CaO19.1405	C2_09490W_A	PHO13	na	1.08784	0.00330402	Putative 4-nitrophenylphosphatase; Hap43p-repressed gene; transcription is regulated upon yeast-hyphal switch
orf19.4112	CaO19.4112	C2_06080C_A	C2_06080C_A	YJR142W	1.08988	0.0213314	Ortholog(s) have 8-oxo-dGDP phosphatase activity ATP binding magnesium ion binding thiamine binding thiamine diphosphokinase activity role in thiamine biosynthetic process and cytosol localization
orf19.7396	CaO19.7396	C3_06140W_A	C3_06140W_A	na	1.09177	0.0141264	Protein of unknown function; Spider biofilm induced; Hap43-repressed
orf19.3169	CaO19.3169	C5_02020C_A	C5_02020C_A	GPN2	1.0934	0.0482418	Ortholog(s) have role in RNA polymerase II complex localization to nucleus RNA polymerase III complex localization to nucleus establishment of mitotic sister chromatid cohesion and cytosol nucleus localization
orf19.3365	CaO19.3365	C4_03380C_A	DAO2	na	1.0937	0.0282903	Putative D-amino acid oxidase; rat catheter biofilm induced
orf19.7672	CaO19.7672	CR_10810C_A	CR_10810C_A	DFM1	1.09448	0.022363	Ortholog(s) have role in ER-associated ubiquitin-dependent protein catabolic process endoplasmic reticulum unfolded protein response
orf19.2911	CaO19.2911	C4_06250C_A	SEC3	SEC3	1.09534	0.023445	Predicted subunit of the exocyst complex involved in exocytosis; required for hyphal growth after the first septin ring formation; interacts with septins Cdc3p Cdc10p and Cdc11p; localizes to a crescent on the surface of the hyphal tip
orf19.2326	CaO19.2326	C1_10910C_A	C1_10910C_A	ESC2	1.09567	0.0142508	Ortholog(s) have role in chromatin silencing at silent mating-type cassette double-strand break repair via homologous recombination intra-S DNA damage checkpoint mitotic sister chromatid cohesion and nucleus localization
orf19.6263	CaO19.6263	C1_06510C_A	C1_06510C_A	MCH4	1.09757	0.0370413	Predicted MFS membrane transporter; member of the monocarboxylate porter (MCP) family; Spider biofilm induced
orf19.2042	CaO19.2042	C2_00820W_A	C2_00820W_A	MSS1	1.09772	0.00320058	Ortholog(s) have role in mitochondrial tRNA wobble uridine modification and mitochondrial inner membrane localization
orf19.834	CaO19.834	C2_03910C_A	C2_03910C_A	MNL1	1.10315	0.0112762	Ortholog(s) have carbohydrate binding mannosyl-oligosaccharide 1 2-alpha-mannosidase activity role in ER-associated ubiquitin-dependent protein catabolic process and endoplasmic reticulum lumen localization
orf19.396	CaO19.396	C1_08510W_A	EAF6	EAF6	1.10788	0.0136968	Subunit of the NuA4 histone acetyltransferase complex; Hap43-repressed; Spider biofilm repressed
orf19.1673	CaO19.1673	C3_01710C_A	PPT1	PPT1	1.11325	0.0351776	Putative serine/threonine phosphatase; induced in high iron
orf19.839	CaO19.839	C2_03830W_A	C2_03830W_A	DPH6	1.11621	0.0355092	Putative endoribonuclease; induced by nitric oxide independent of Yhb1p; mutation confers hypersensitivity to aureobasidin A
orf19.5601	CaO19.5601	C6_03150C_A	C6_03150C_A	na	1.11627	0.0285683	Ortholog(s) have extracellular region localization
orf19.2386	CaO19.2386	CR_03360W_A	CR_03360W_A	UTP11	1.11711	0.0152923	Ortholog(s) have role in endonucleolytic cleavage in 5-ETS of tricistronic rRNA transcript (SSU-rRNA 5.8S rRNA and LSU-rRNA) more
orf19.1142	CaO19.1142	C1_11750W_A	AVT4	AVT4	1.11987	0.00480881	Putative vacuolar transporter of large neutral amino acids; induced by alpha pheromone in SpiderM medium
orf19.7483	CaO19.7483	CR_00520C_A	CRM1	CRM1	1.12201	0.0359854	Functional homolog of S. cerevisiae Crm1 which acts in protein nuclear export; predicted to be resistant to antifungal drug leptomycin B; partially suppresses signal transduction defects of S. cerevisiae ste20 mutant
orf19.878	CaO19.878	C2_03430W_A	NBN1	YNG2	1.12267	0.0262207	Subunit of the NuA4 histone acetyltransferase complex; Plc1p-regulated
orf19.2385	CaO19.2385	CR_03370C_A	KTI12	KTI12	1.12586	0.04346	Protein similar to S. cerevisiae Kti12p which associates with Elongator complex; has a role in resistance to killer toxin; predicted Kex2p substrate; Hap43p-induced gene
orf19.1642	CaO19.1642	C3_02040C_A	C3_02040C_A	LOC1	1.13012	0.0120437	Ortholog of S. cerevisiae Loc1 a nuclear protein involved in asymmetric localization of ASH1 mRNA in S. cerevisiae; Hap43-induced gene; Spider biofilm induced
orf19.6586	CaO19.6586	C7_01430C_A	C7_01430C_A	na	1.13045	0.0120039	Protein of unknown function; transcript induced by benomyl or in azole-resistant strain overexpressing MDR1; Ssn6 colony morphology-related regulation; induced by NO; Hap43-repressed; rat catheter and flow model biofilm induced
orf19.4406	CaO19.4406	C4_05960W_A	NIF3	NIF3	1.1446	0.0166913	Protein of unknown function; ortholog of S. cerevisiae Nif3; rat catheter biofilm repressed
orf19.6716	CaO19.6716	C3_07710W_A	ABD1	ABD1	1.14566	0.0461549	SAM-dependent RNA methyltransferase; methylates mRNA 5 cap; binds phosphorylated RNA Pol II C-term domain peptide; does not bind mRNA TPase and mRNA GTase (Cet1 Cgt1); functional homolog of S. cerevisiae Abd1; rat catheter biofilm induced
orf19.3793	CaO19.3793	C4_04860W_A	C4_04860W_A	na	1.14646	0.0297256	Protein of unknown function; mRNA binds She3; regulated by Nrg1; upregulated in a cyr1 or ras1 mutant
orf19.5463	CaO19.5463	C3_00110C_A	SEC6	SEC6	1.15084	0.0264936	Predicted subunit of the exocyst complex involved in exocytosis; localizes to a crescent on the surface of the hyphal tip; Hap43p-repressed
orf19.4090.1	CaO19.4090.1	C2_09290W_A	C2_09290W_A	VMA21	1.15977	0.0114217	Ortholog(s) have role in vacuolar proton-transporting V-type ATPase complex assembly and endoplasmic reticulum membrane localization
orf19.2419	CaO19.2419	CR_03070W_A	CR_03070W_A	DOM34	1.16224	0.0376129	Ortholog of S. cerevisiae Dom34; a protein that facilitates ribosomal subunit dissociation when translation is stalled; peloto ortholog; Hap43-repressed gene
orf19.5302	CaO19.5302	C4_04080C_A	PGA31	na	1.16299	0.0484635	Cell wall protein; putative GPI anchor; expression regulated upon white-opaque switch; induced by Congo Red and cell wall regeneration; Bcr1-repressed in RPMI a/a biofilms
orf19.4116	CaO19.4116	C2_06040C_A	C2_06040C_A	SLI1	1.16347	0.0132829	Ortholog(s) have N-acetyltransferase activity role in response to drug and nuclear envelope plasma membrane localization
orf19.1569	CaO19.1569	C2_02450C_A	UTP22	UTP22	1.16604	0.0421172	Putative U3 snoRNP protein; Ssr1-induced; repressed by prostaglandins; heterozygous null mutant is resistant to parnafungin
orf19.3611	CaO19.3611	C2_08650W_A	C2_08650W_A	na	1.16737	0.021503	Protein of unknown function; Hap43-repressed gene; repressed by nitric oxide
orf19.3234.1	CaO19.3234.1	CR_01190C_A	SFT1	SFT1	1.16843	0.00632627	Putative Golgi v-SNARE; Plc1-regulated; Spider biofilm induced
orf19.1415	CaO19.1415	C4_04320W_A	FRE10	na	1.17078	0.0359106	Major cell-surface ferric reductase under low-iron conditions; 7 transmembrane regions and a secretion signal predicted; Tup1 Rim101 Ssn6 Hog1 caspofungin repressed; ciclopirox olamine induced; rat catheter biofilm induced
orf19.1210	CaO19.1210	C6_04110W_A	C6_04110W_A	AVT6	1.17314	0.0356571	Ortholog(s) have L-arginine transmembrane transporter activity L-aspartate transmembrane transporter activity and L-glutamate transmembrane transporter activity more
orf19.1083	CaO19.1083	C6_04260C_A	C6_04260C_A	JLP2	1.17734	0.0111988	Putative protein of unknown function; macrophage-induced gene
orf19.5118	CaO19.5118	C1_08370W_A	SDS24	SDS24	1.18247	0.0452083	Protein similar to S. cerevisiae Sds24 involved in cell separation during budding; transcript regulated by Mig1 and Tup1; fluconazole-induced; flow model biofilm induced
orf19.836.1	CaO19.836.1	C2_03880C_A	C2_03880C_A	SMX2	1.18739	0.00947397	Ortholog(s) have role in mRNA splicing via spliceosome and U1 snRNP U2 snRNP U2-type prespliceosome U4/U6 x U5 tri-snRNP complex U5 snRNP cytosol localization
orf19.3846	CaO19.3846	C4_04410C_A	LYS4	LYS4	1.18968	0.0465822	Homoaconitase; regulated by Gcn4 Gcn2; induced in response to amino acid starvation (3-AT); induced by human whole blood or PMNs; Hap43-repressed; flow model and Spider biofilm repressed
orf19.496	CaO19.496	CR_04120C_A	CR_04120C_A	MSH1	1.19419	0.00916577	Ortholog(s) have DNA-dependent ATPase activity dinucleotide insertion or deletion binding guanine/thymine mispair binding activity role in mismatch repair mitochondrial DNA repair and mitochondrion localization
orf19.5346	CaO19.5346	C2_10680W_A	C2_10680W_A	TAF8	1.19799	0.0180193	Ortholog(s) have role in transcription from RNA polymerase II promoter and transcription factor TFIID complex localization
orf19.2920	CaO19.2920	C4_06170C_A	C4_06170C_A	TMA20	1.19939	0.0495754	Ortholog(s) have role in ribosome biogenesis and cytosol ribosome localization
orf19.640	CaO19.640	CR_05140W_A	CR_05140W_A	KEG1	1.19983	0.0270847	Integral membrane protein of the ER; role in the synthesis of beta-1 6-glucan in the cell wall; S. cerevisiae ortholog required for cell viability; Spider biofilm induced
orf19.5675	CaO19.5675	C4_00460C_A	C4_00460C_A	ULS1	1.20086	0.0221065	Protein involved in proteolytic control of sumoylated substrates; interacts with SUMO; member of the SWI/SNF family of DNA-dependent ATPases; Spider biofilm induced
orf19.5925	CaO19.5925	C3_04650W_A	C3_04650W_A	AIM6	1.2026	0.0276302	Ortholog of S. cerevisiae : AIM6 C. glabrata CBS138 : CAGL0C05533g C. dubliniensis CD36 : Cd36_84610 C. parapsilosis CDC317 : CPAR2_404550 and Candida tenuis NRRL Y-1498 : CANTEDRAFT_115337
orf19.2837	CaO19.2837	CR_02790C_A	ALG5	ALG5	1.20304	0.0373269	Putative glucosyltransferase involved in cell wall mannan biosynthesis; possibly an essential gene disruptants not obtained by UAU1 method
orf19.1457	CaO19.1457	C2_01490C_A	C2_01490C_A	SSL1	1.20812	0.0258259	Putative RNA polymerase transcription factor TFIIH core component; possibly an essential gene disruptants not obtained by UAU1 method
orf19.4997	CaO19.4997	C1_13610C_A	KIS2	SIP1	1.21333	0.0194818	Scaffold protein of Snf1p complex; similar to S. cerevisiae Gal83p and Sip2p; interacts with Snf4p; interaction with Snf1p complex is regulated by carbon source decreased on ethanol; N-terminal myristoylation; Hog1p-downregulated
orf19.7109	CaO19.7109	C7_00140C_A	C7_00140C_A	YGL242C	1.21583	0.0253934	Ortholog(s) have role in meiosis and cytosol nucleus localization
orf19.5528	CaO19.5528	C6_02590C_A	MOB1	MOB1	1.21659	0.0225895	Putative mitotic exit network component; periodic mRNA expression peak at cell-cycle G2/M phase
orf19.2708	CaO19.2708	C4_02880C_A	C4_02880C_A	SDO1	1.21687	0.0424695	Ortholog(s) have guanyl-nucleotide exchange factor activity role in mature ribosome assembly and cytosol nucleolus polysome preribosome large subunit precursor localization
orf19.4286	CaO19.4286	C5_02680W_A	C5_02680W_A	na	1.21929	0.0253577	Protein of unknown function; flow model biofilm induced; Spider biofilm induced
orf19.4479	CaO19.4479	C1_04040C_A	C1_04040C_A	NOP9	1.22022	0.0499979	Putative U3-containing 90S preribosome subunit; Hap43-induced; repressed in core stress response; Spider biofilm induced
orf19.5166	CaO19.5166	C7_02950C_A	DBF4	DBF4	1.22801	0.019612	Putative Cdc7p-Dbf4p kinase complex regulatory subunit; Hap43p-induced gene; macrophage/pseudohyphal-repressed; cell-cycle regulated periodic mRNA expression; S. cerevisiae ortholog is not cell-cycle regulated
orf19.5067	CaO19.5067	C1_07960W_A	C1_07960W_A	LRP1	1.22902	0.0228824	Predicted nuclear exosome-associated nucleic acid binding protein; rat catheter and Spider biofilm induced
orf19.6607	CaO19.6607	CR_09550C_A	NUO1	na	1.23228	0.0379152	NADH-ubiquinone oxidoreductase subunit with roles in mitochondrial respiratory chain complex I assembly
orf19.6766	CaO19.6766	C3_07300W_A	NOP13	NOP13	1.23968	0.0173524	Ortholog of S. cerevisiae Nop13; a nucleolar protein found in preribosomal complexes; Hap43-induced gene; rat catheter biofilm induced
orf19.2436	CaO19.2436	C1_06090C_A	C1_06090C_A	SKY1	1.24522	0.00484257	Predicted protein serine/threonine kinase; Spider biofilm induced
orf19.3947	CaO19.3947	C5_04630W_A	C5_04630W_A	SPT4	1.24804	0.0125723	Ortholog(s) have rDNA binding activity
orf19.4578	CaO19.4578	C4_02130W_A	CYT2	CYT2	1.25662	0.0332735	Cytochrome c1 heme lyase; transcript regulated by Nrg1; induced in high iron
orf19.4531	CaO19.4531	C1_01920W_A	C1_01920W_A	YOL075C	1.25981	0.0335051	Putative PDR-subfamily ABC transporter; Spider biofilm induced
orf19.6886	CaO19.6886	C2_05750W_A	C2_05750W_A	NOP53	1.26031	0.04557	Ortholog(s) have rRNA binding activity role in maturation of LSU-rRNA from tricistronic rRNA transcript (SSU-rRNA 5.8S rRNA LSU-rRNA) ribosomal large subunit export from nucleus and nucleolus localization
orf19.4875	CaO19.4875	C1_10080W_A	C1_10080W_A	CWC21	1.26515	0.0397116	Ortholog(s) have role in mRNA splicing via spliceosome and U2-type spliceosomal complex localization
orf19.1677	CaO19.1677	C3_01670W_A	C3_01670W_A	na	1.2681	0.0107589	Protein of unknown function; transcript detected on high-resolution tiling arrays
orf19.3301	CaO19.3301	C1_01130W_A	C1_01130W_A	MET30	1.27285	0.0384834	Putative ubiquitin ligase complex component; induced by heavy metal (cadmium) stress; Hog1-induced; transcript induced by Mnl1p under weak acid stress; flow model biofilm induced; Spider biofilm induced
orf19.2179.2	CaO19.2179.2	C2_08040C_A	RPS10	RPS10A	1.27608	0.00198274	Ribosomal protein S10; downregulated in the presence of human whole blood or PMNs; Spider biofilm repressed
orf19.671	CaO19.671	C1_11310C_A	PSP1	PSP1	1.27887	0.0405094	Protein repressed during the mating process
orf19.6137	CaO19.6137	CR_07310W_A	CR_07310W_A	na	1.27901	0.0347459	Ortholog of C. dubliniensis CD36 : Cd36_32940 Candida tenuis NRRL Y-1498 : CANTEDRAFT_134955 Debaryomyces hansenii CBS767 : DEHA2E04422g and Pichia stipitis Pignal : PICST_33357
orf19.445	CaO19.445	C1_05210C_A	C1_05210C_A	YNR040W	1.28108	0.0377493	Protein of unknown function; repressed by prostaglandins
orf19.5365	CaO19.5365	C2_10820C_A	C2_10820C_A	TRM732	1.28216	0.0134523	S. cerevisiae ortholog YMR259C interacts with Trm7 for 2-O-methylation of C32 of substrate tRNAs; downregulated by fluphenazine treatment or in an azole-resistant strain that overexpresses CDR1 and CDR2
orf19.5129	CaO19.5129	C7_03260C_A	C7_03260C_A	na	1.2823	0.00266236	Ortholog of C. dubliniensis CD36 : Cd36_72910 C. parapsilosis CDC317 : CPAR2_704100 Candida tenuis NRRL Y-1498 : CANTEDRAFT_113193 and Debaryomyces hansenii CBS767 : DEHA2E23100g
orf19.6860	CaO19.6860	C4_05210W_A	C4_05210W_A	PIS1	1.28476	0.00394456	Ortholog(s) have CDP-diacylglycerol-inositol 3-phosphatidyltransferase activity role in phosphatidylinositol biosynthetic process and Golgi apparatus integral to membrane mitochondrial outer membrane localization
orf19.5507	CaO19.5507	C7_03700C_A	ENP1	ENP1	1.29025	0.0436959	Protein required for pre-rRNA processing and 40S ribosomal subunit synthesis; associated with U3 and U14 snoRNAs; transposon mutation affects filamentous growth; repressed by prostaglandins; Spider biofilm induced
orf19.1708	CaO19.1708	C3_01430W_A	C3_01430W_A	RRT14	1.2957	0.0480773	Protein of unknown function; Spider biofilm induced
orf19.4062	CaO19.4062	C1_05090W_A	TRY2	na	1.2989	0.0220426	Transcription factor; regulator of yeast form adherence; required for yeast cell adherence to silicone substrate; Spider biofilm induced
orf19.4882	CaO19.4882	C1_10120C_A	C1_10120C_A	TFA2	1.29949	0.00259214	TFIIE small subunit; involved in RNA polymerase II transcription initiation; Spider biofilm induced
orf19.5009	CaO19.5009	C1_13720W_A	C1_13720W_A	KEL3	1.3165	0.0296931	Ortholog(s) have cytoplasm localization
orf19.4407	CaO19.4407	C4_05970W_A	C4_05970W_A	na	1.33538	0.0145486	Protein of unknown function; Hap43-repressed gene
orf19.4205.1	CaO19.4205.1	C6_00530C_A	C6_00530C_A	SME1	1.34105	0.00770702	Ortholog(s) have role in mRNA splicing via spliceosome and U1 snRNP U2 snRNP U2-type prespliceosome U4/U6 x U5 tri-snRNP complex U5 snRNP cytosol localization
orf19.4365	CaO19.4365	CR_03660C_A	CR_03660C_A	na	1.34391	0.0419741	Has domain(s) with predicted RNA methyltransferase activity and role in RNA processing
orf19.394	CaO19.394	C1_08490W_A	C1_08490W_A	BNA5	1.344	0.00534824	Putative kynureninase; predicted role in NAD biosynthesis; Hap43-repressed gene; flow model biofilm induced
orf19.964	CaO19.964	C5_00300C_A	SMC4	SMC4	1.35046	0.00332544	Ortholog(s) have chromatin binding activity and role in cellular protein localization mitotic chromosome condensation tRNA gene clustering
orf19.5049	CaO19.5049	C1_07790C_A	C1_07790C_A	CMS1	1.35638	0.00980414	Putative U3-containing 90S preribosome processome complex subunit; Hap43-induced gene; rat catheter and Spider biofilm induced; F-12/CO2 early biofilm induced
orf19.5564	CaO19.5564	C6_02880W_A	C6_02880W_A	na	1.3605	0.00672311	Ortholog(s) have nucleolus localization
orf19.5175	CaO19.5175	C7_02860C_A	C7_02860C_A	SSM4	1.36263	0.00673651	Ortholog(s) have ubiquitin-protein ligase activity role in ER-associated ubiquitin-dependent protein catabolic process and Doa10p ubiquitin ligase complex integral to endoplasmic reticulum membrane nuclear inner membrane localization
orf19.6432	CaO19.6432	CR_08590W_A	CR_08590W_A	AFG2	1.37612	0.0136799	Ortholog(s) have ATPase activity role in response to drug ribosomal large subunit biogenesis and cytosol preribosome large subunit precursor localization
orf19.107	CaO19.107	C6_01040C_A	C6_01040C_A	DHR2	1.38067	0.00430944	DEAH-box ATP-dependent RNA helicase required for 18S rRNA synthesis; rat catheter biofilm induced
orf19.5200	CaO19.5200	C1_04380W_A	SIT4	SIT4	1.3809	0.00204373	Serine/threonine protein phosphatase catalytic subunit; has a role in cell wall maintenance hyphal growth and virulence in a mouse systemic infection model
orf19.3787	CaO19.3787	C4_04920W_A	C4_04920W_A	KAE1	1.38932	0.0184077	Ortholog(s) have chromatin DNA binding activity and role in positive regulation of transcription from RNA polymerase II promoter telomere maintenance threonylcarbamoyladenosine metabolic process
orf19.1448.1	CaO19.1448.1	C2_01440C_A	C2_01440C_A	DYN2	1.3943	0.0162755	Ortholog(s) have plus-end-directed microtubule motor activity
orf19.7394	CaO19.7394	C3_06120C_A	GDA1	GDA1	1.39957	0.00593959	Golgi membrane GDPase required for wild-type O-mannosylation not N-glycosylation; required for wild-type hyphal induction cell wall and cell surface charge; not required for HeLa cell adherence; functional homolog of S. cerevisiae Gda1p
orf19.1547	CaO19.1547	C2_02290C_A	C2_02290C_A	TPP1	1.40947	0.011001	Ortholog(s) have double-stranded DNA binding polynucleotide 3-phosphatase activity and role in double-strand break repair
orf19.4776	CaO19.4776	C1_09180W_A	LYS143	LYS14	1.41039	0.0330597	Zn(II)2Cys6 transcription factor; ortholog of S. cerevisiae Lys14 involved in the regulation of lysine biosynthesis genes
orf19.6809	CaO19.6809	C3_06920W_A	C3_06920W_A	PMU1	1.4118	0.0491188	Putative phosphomutase-like protein; protein present in exponential and stationary growth phase yeast; Hap43-repressed; Spider biofilm repressed
orf19.3227	CaO19.3227	CR_01270C_A	FTH2	na	1.41855	0.00920316	Putative iron transporter; similar to S. cerevisiae Fth1p
orf19.3103	CaO19.3103	C4_07060W_A	C4_07060W_A	RPO31	1.42557	0.0142303	Ortholog(s) have RNA polymerase III activity role in tRNA transcription from RNA polymerase III promoter and DNA-directed RNA polymerase III complex cytoplasm localization
orf19.3785	CaO19.3785	C4_04930C_A	C4_04930C_A	CWC23	1.4358	0.0154862	DnaJ chaperone domain protein; role in pre-mRNA splicing; Spider biofilm induced
orf19.3628	CaO19.3628	C2_08500W_A	RSP5	RSP5	1.44099	0.00330058	Putative NEDD4 family E3 ubiquitin ligase; induced during infection of murine kidney compared to growth in vitro; has murine homolog; possibly an essential gene disruptants not obtained by UAU1 method
orf19.5608	CaO19.5608	C6_03210C_A	C6_03210C_A	RPC34	1.4694	0.00191464	RNA polymerase III subunit; Spider biofilm induced
orf19.4903	CaO19.4903	C1_10320W_A	C1_10320W_A	GPI12	1.47728	0.0162349	Ortholog(s) have endoplasmic reticulum localization
orf19.5465	CaO19.5465	C3_00100W_A	C3_00100W_A	YJU2	1.48132	0.0419783	Ortholog(s) have first spliceosomal transesterification activity role in generation of catalytic spliceosome for first transesterification step and U2-type catalytic step 1 spliceosome mitotic spindle pole body localization
orf19.5066	CaO19.5066	C1_07950C_A	C1_07950C_A	RRP17	1.48732	0.0105968	Putative pre-60S pre-ribosomal particle subunit; essential gene; S. cerevisiae ortholog RRP17 is essential; Hap43p-induced; rat catheter biofilm induced
orf19.5100	CaO19.5100	C1_08210C_A	MLT1	na	1.48899	0.0354021	Vacuolar membrane transporter; MRP subfamily of ABC family; may transport organic anions conjugated to glutathione glucuronate or sulfate; needed for virulence in mouse peritonitis; Spider biofilm induced; flow model biofilm repressed
orf19.2067	CaO19.2067	C2_00600C_A	C2_00600C_A	NFU1	1.49276	0.00384622	Protein with a predicted role in mitochondrial iron metabolism; Hap43-repressed; expression upregulated during growth in the mouse cecum; Spider biofilm induced
orf19.4122	CaO19.4122	C2_05980C_A	C2_05980C_A	TES1	1.49295	0.00338242	Ortholog(s) have acyl-CoA hydrolase activity role in fatty acid beta-oxidation and mitochondrion peroxisome localization
orf19.3724	CaO19.3724	CR_02420W_A	CR_02420W_A	UTP23	1.49637	0.00547999	Ortholog(s) have role in endonucleolytic cleavage in 5-ETS of tricistronic rRNA transcript (SSU-rRNA 5.8S rRNA and LSU-rRNA) more
orf19.3705	CaO19.3705	CR_07770C_A	PTC6	PTC6	1.49863	0.0141623	Mitochondrial protein phosphatase of the Type 2C-related family (serine/threonine-specific) functional homolog of S. cerevisiae Ptc6p; mutant shows virulence defect
orf19.6234	CaO19.6234	C1_06760C_A	C1_06760C_A	IPI3	1.50407	0.0151411	Putative U2 snRNP component; mutation confers hypersensitivity to 5-fluorocytosine (5-FC) 5-fluorouracil (5-FU) and tubercidin (7-deazaadenosine); Hap43-induced Spider biofilm induced
orf19.3249	CaO19.3249	CR_01060W_A	LAG1	LAG1	1.50858	0.012138	Putative ceramide synthase component; Hap43p-repressed gene; amphotericin B repressed
orf19.5870	CaO19.5870	C3_04270C_A	CTP1	CTP1	1.51667	0.0336264	Putative citrate transport protein; flucytosine induced; amphotericin B repressed caspofungin repressed; Hap43p-induced gene
orf19.6203	CaO19.6203	C1_07020C_A	PUT3	PUT3	1.53201	0.00120542	Zn(II)2Cys6 transcription factor; has similarity to S. cerevisiae Put3 a transcription factor involved in the regulation of proline utilization genes
orf19.6455	CaO19.6455	C7_02550C_A	C7_02550C_A	CIA2	1.57535	0.00200042	Protein of unknown function transcript is upregulated in clinical isolates from HIVplus patients with oral candidiasis
orf19.4622	CaO19.4622	C4_01720C_A	C4_01720C_A	DEF1	1.59455	0.00272666	Ortholog(s) have role in telomere maintenance transcription-coupled nucleotide-excision repair ubiquitin-dependent protein catabolic process and nucleus localization
orf19.5905	CaO19.5905	C3_04510W_A	C3_04510W_A	YBL028C	1.5972	0.00936934	Protein of unknown function; Hap43-induced; F-12/CO2 early biofilm induced
orf19.943	CaO19.943	C5_00460C_A	FET33	GMC1	1.60356	0.0015918	Putative multicopper ferro-O2-oxidoreductase; repressed in core caspofungin response; fails to complement S. cerevisiae fet3 iron-related phenotypes; rat catheter and Spider biofilm induced
orf19.4282	CaO19.4282	C5_02650C_A	IFH1	na	1.61032	0.000144366	Transcription factor; forms a heterodimer with Fhl11 that is tethered to promoters by Tbf1; positively regulates rRNA and ribosomal protein gene transcription; Spider biofilm induced
orf19.962	CaO19.962	C5_00310C_A	C5_00310C_A	na	1.6442	0.00109199	Protein with a fungal RNA polymerase I subunit RPA14 domain; proposed to play a role in the recruitment of pol I to the promoter; Hap43-induced gene
orf19.2956	CaO19.2956	C1_02660C_A	MGM101	MGM101	1.65029	0.0317011	Putative mitochondrial genome maintenance protein; fungal-specific (no human or murine homolog); mutation confers hypersensitivity to tubercidin (7-deazaadenosine)
orf19.3956	CaO19.3956	C5_04710W_A	C5_04710W_A	HER2	1.65509	0.00704913	Ortholog(s) have glutaminyl-tRNA synthase (glutamine-hydrolyzing) activity and role in endoplasmic reticulum organization glutaminyl-tRNAGln biosynthesis via transamidation
orf19.6018	CaO19.6018	C1_00870W_A	LRO1	LRO1	1.68196	0.0125477	Acyltransferase that catalyzes diacylglycerol esterification of phospholipids; role in lipid storage triglyceride biosynthesis; flow model biofilm repressed
orf19.1181	CaO19.1181	C6_00230W_A	C6_00230W_A	na	1.69366	0.0139696	Has domain(s) with predicted catalytic activity and membrane localization
orf19.3695	CaO19.3695	C7_02690C_A	C7_02690C_A	EPT1	1.72028	0.000993771	Ortholog(s) have diacylglycerol cholinephosphotransferase activity ethanolaminephosphotransferase activity role in phosphatidylcholine biosynthetic process phosphatidylethanolamine biosynthetic process and Golgi apparatus localization
orf19.4255	CaO19.4255	C5_02460C_A	ECM331	na	2.4651	0.0407558	GPI-anchored protein; mainly at plasma membrane also at cell wall; Hap43 caspofungin-induced; Plc1-regulated; Hog1 Rim101-repressed; colony morphology-related regulated by Ssn6; induced by ketoconazole and hypoxia

## Sheet: YL1 + 24h vs YQ2 + 24h
GeneName		Official Name		S. cerevisiae ortholog	logFC	adjPVal	GeneDescription
orf19.5691	CaO19.5691	C5_00070W_A	CDC11	CDC11	-1.52522	0.026207	Septin; cell and hyphal morphology agar-invasive growth full virulence and kidney tissue invasion in mouse but not kidney colonization immunogenicity; hyphal and cell-cycle-regulated phosphorylation; rat catheter biofilm repressed
orf19.2444	CaO19.2444	C1_06010W_A	CHS7	CHS7	-1.43157	0.0190252	Protein required for wild-type chitin synthase III activity; similar to (but not functional homolog of) S. cerevisiae Chs7p which effects ER export of Chs3p; induced cyr1 mutant hyphae and ras1 yeast-form cells; Spider biofilm induced
orf19.1614	CaO19.1614	C3_02310W_A	MEP1	MEP3	-1.3939	0.00100968	Ammonium permease; Mep1 more efficient permease than Mep2 Mep2 has additional regulatory role; 11 predicted transmembrane regions; low mRNA abundance; hyphal downregulated; flow model biofilm induced
orf19.101	CaO19.101	C6_00990W_A	RIM9	RIM9	-1.32551	0.0367121	Protein required for alkaline pH response via the Rim101 signaling pathway; ortholog of S. cerevisiae Rim9 and A. nidulans palI; Spider biofilm induced
orf19.5735	CaO19.5735	C6_03660C_A	CDC50	CDC50	-1.27086	0.0452581	Putative endosomal protein; induced by Mnl1p under weak acid stress
orf19.2823	CaO19.2823	CR_02640W_A	RFG1	ROX1	-1.17286	0.0053971	HMG domain transcriptional repressor of filamentous growth and hyphal genes; in Tup1-dependent and -independent pathways; binds DNA; transcript not regulated by oxygen or serum; not responsible for hypoxic repression; Spider biofilm induced
orf19.5171	CaO19.5171	C7_02890C_A	PMT1	PMT1	-1.03273	0.0234668	Protein mannosyltransferase; required for virulence in mice and for adhesion to epithelial cells; role in hyphal growth and drug sensitivity; Als1 Sec20 Kre9 Pir1 are substrates; 1 of 5 PMT family members
orf19.7119	CaO19.7119	C7_00050C_A	RAD3	RAD3	-1.02643	0.0473934	Ortholog of S. cerevisiae Rad3; 5 to 3 DNA helicase nucleotide excision repair and transcription subunit of RNA polII initiation factor TFIIH and Nucleotide Excision Repair Factor 3 (NEF3)
orf19.5908	CaO19.5908	C3_04530C_A	TEC1	TEC1	1.01249	0.0466295	TEA/ATTS transcription factor; white cell pheromone response hyphal gene regulation; required for Spider and RPMI biofilm formation; regulates BCR1; Cph2 regulated transcript; alkaline rat catheter Spider flow model biofilm induced
orf19.5079	CaO19.5079	C1_08070W_A	CDR4	na	1.1479	0.0297293	Putative ABC transporter superfamily; fluconazole Sfu1 Hog1 core stress response induced; caspofungin repressed; fluconazole resistance not affected by mutation or correlated with expression; rat catheter and flow model biofilm induced
orf19.5447	CaO19.5447	C3_00220W_A	HGT19	na	2.5545	0.00241758	Putative MFS glucose/myo-inositol transporter; 20 member family; 12 transmembrane segments extended N terminus; expressed in rich medium; Hap43 phagocytosis rat catheter Spider and flow model biofilm induced
orf19.535	CaO19.535	CR_04440C_A	RBR1	na	-2.39994	0.0116122	Glycosylphosphatidylinositol (GPI)-anchored cell wall protein; required for filamentous growth at acidic pH; expression repressed by Rim101 and activated by Nrg1; Hap43-induced
orf19.5063	CaO19.5063	C1_07900W_A	COI1	na	-2.0762	0.00227444	Secreted protein; ciclopirox olamine induced; regulated by Ssn6; induced by nitric oxide independent of Yhb1; Hap43-induced; Spider biofilm repressed
orf19.3696	CaO19.3696	C7_02680W_A	TOM22	TOM22	-1.96037	0.023305	Putative mitochondrial import receptor subunit; colony morphology-related gene regulation by Ssn6
orf19.7048.1	CaO19.7048.1	C7_00710W_A	RPS28B	RPS28B	-1.91416	0.00487301	Putative ribosomal protein S28B
orf19.6317	CaO19.6317	CR_04740C_A	ADE6	ADE6	-1.8788	0.0410012	5-Phosphoribosylformyl glycinamidine synthetase; adenine biosynthesis; not induced in GCN response in contrast to S. cerevisiae Ade6; protein in stationary phase yeast-form cultures; flow model and rat catheter biofilm repressed
orf19.3415.1	CaO19.3415.1	C6_01700W_A	RPL32	RPL32	-1.86349	0.0138998	Component of the large (60S) ribosomal subunit; Spider biofilm repressed
orf19.4600.1	CaO19.4600.1	C4_01920W_A	C4_01920W_A	na	-1.81697	0.00436434	Protein of unknown function; flow model biofilm repressed
orf19.6014	CaO19.6014	C1_00900W_A	RRS1	RRS1	-1.79735	0.0474002	Putative ribosome biogenesis and nuclear export protein; Hap43p-induced gene; mutation confers hypersensitivity to 5-fluorocytosine (5-FC) 5-fluorouracil (5-FU) and tubercidin (7-deazaadenosine)
orf19.1618	CaO19.1618	C3_02280C_A	GFA1	GFA1	-1.79562	0.0196478	Glucosamine-6-phosphate synthase homotetrameric enzyme of chitin/hexosamine biosynthesis; inhibited by UDP-GlcNAc FMDP N-acyl peptide kanosamine-6-P; functional homolog of S. cerevisiae Gfa1p; Cagrowth-phase regulated; catalytic Cys
orf19.1578	CaO19.1578	C2_02540W_A	C2_02540W_A	RRP5	-1.75949	0.0406665	Ortholog of S. cereviaie Rrp5 an RNA binding protein involved in synthesis of 18S and 5.8S rRNAs; Hap43-induced gene
orf19.2287	CaO19.2287	C2_07300C_A	RPA12	RPA12	-1.75301	0.0166535	Putative DNA-directed RNA polymerase I; induced upon adherence to polystyrene
orf19.7322	CaO19.7322	CR_09240C_A	CR_09240C_A	YPL225W	-1.74259	0.00709791	Protein of unknown function; S. cerevisae ortholog Ypl225w interacts with ribosomes; rat catheter biofilm induced
orf19.2250	CaO19.2250	C2_06960W_A	SPE3	SPE3	-1.74252	0.0164245	Putative spermidine synthase; predicted role in pantothenate and spermidine biosynthesis; Spider biofilm repressed
orf19.7216	CaO19.7216	C1_14100W_A	YPT52	YPT52	-1.72029	0.0119098	Rab-family GTPase involved in vacuolar trafficking colocolizes with Vps1p and Ypt53p in late endosome
orf19.4632	CaO19.4632	C4_01520C_A	RPL20B	RPL20B	-1.69024	0.0324568	Ribosomal protein L20; repressed upon phagocytosis by murine macrophage; alternatively spliced intron in 5 UTR; Hap43-induced; Spider biofilm repressed
orf19.6202	CaO19.6202	C1_07030C_A	RBT4	na	-1.6807	0.0349508	Pry family protein; required for virulence in mouse systemic/rabbit corneal infections; not filamentation; mRNA binds She3 is localized to hyphal tips; Hap43-induced; in both yeast and hyphal culture supernatants; Spider biofilm induced
orf19.2937	CaO19.2937	C1_02480W_A	PMM1	SEC53	-1.67547	0.0328816	Phosphomannomutase; enzyme of O- and N-linked mannosylation; interconverts mannose-6-phosphate and mannose-l-phosphate; functional homolog of S. cerevisiae Sec53; antigenic in mice; Hap43-induced; flow model and Spider biofilm repressed
orf19.759	CaO19.759	C1_04830W_A	SEC21	SEC21	-1.65249	0.0169766	Ortholog(s) have role in ER to Golgi vesicle-mediated transport retrograde vesicle-mediated transport Golgi to ER and COPI vesicle coat cytosol endosome localization
orf19.6286.2	CaO19.6286.2	CR_07630C_A	RPS27	RPS27B	-1.64826	0.0140325	Putative ribosomal protein; repressed upon phagocytosis by murine macrophage; Spider biofilm repressed
orf19.2233	CaO19.2233	C2_06820C_A	PRE2	PRE2	-1.64667	0.00741924	Putative proteasome beta-5 subunit; macrophage-induced protein
orf19.5660	CaO19.5660	C4_00320C_A	C4_00320C_A	PEX10	-1.60808	0.0255437	Ortholog(s) have ubiquitin-protein ligase activity role in protein import into peroxisome matrix protein ubiquitination and endoplasmic reticulum peroxisomal membrane localization
orf19.3168	CaO19.3168	C5_02030W_A	RPN8	RPN8	-1.60082	0.0308656	Putative regulatory subunit of the 26S proteasome; mutation confers hypersensitivity to amphotericin B; regulated by Mig1 Gcn2 and Gcn4; Spider biofilm repressed
orf19.4599	CaO19.4599	C4_01940W_A	PHO89	PHO89	-1.596	0.000733433	Putative phosphate permease; transcript regulated upon white-opaque switch; alkaline induced by Rim101; possibly adherence-induced; F-12/CO2 model rat catheter and Spider biofilm induced
orf19.6824	CaO19.6824	C3_06790W_A	TRY6	na	-1.58078	0.00653062	Helix-loop-helix transcription factor; regulator of yeast form adherence; required for yeast cell adherence to silicone substrate; Spider and F-12/CO2 biofilm induced; repressed by alpha pheromone in SpiderM medium
orf19.7107	CaO19.7107	C7_00160C_A	C7_00160C_A	ALB1	-1.57981	0.0348324	Ortholog(s) have role in ribosomal large subunit biogenesis and cytoplasm nucleus ribosome localization
orf19.6882.1	CaO19.6882.1	C2_05710C_A	C2_05710C_A	RPL33A	-1.56511	0.000116218	Ribosomal 60S subunit protein; Spider biofilm repressed
orf19.5654	CaO19.5654	C4_00280W_A	STE24	STE24	-1.56243	0.012464	Prenyl-dependent protease
orf19.3291	CaO19.3291	C1_01030W_A	HMT1	HMT1	-1.55805	0.044915	Major type I protein arginine methyltransferase (PRMT); involved in asymmetric dimethylation of arginine residues; involved in nuclear export of Npl3p; Spider biofilm repressed
orf19.6327	CaO19.6327	C6_00100C_A	HET1	na	-1.55633	0.00283988	Putative sphingolipid transfer protein; involved in localization of glucosylceramide which is important for virulence; Spider biofilm repressed
orf19.1448	CaO19.1448	C2_01430W_A	APT1	APT1	-1.55516	0.0130854	Adenine phosphoribosyltransferase; flucytosine induced; repressed by nitric oxide; protein level decreased in stationary phase yeast cultures
orf19.2662	CaO19.2662	C1_06190C_A	C1_06190C_A	na	-1.554	0.00939901	Predicted ORF of unknown function; overlaps TLO34/orf19.2661
orf19.3061.1	CaO19.3061.1	C1_03620C_A	C1_03620C_A	na	-1.53087	0.00656185	Ortholog of S. cerevisiae Rps22Ap and Rps22Bp; gene contains 5 UTR intron
orf19.7238	CaO19.7238	C1_14280C_A	NPL3	NPL3	-1.52974	0.0414603	Putative RNA-binding protein; required for normal flow model biofilm growth; nuclear export is facilitated by Hmt1p; transcript upregulated in RHE model of oralcandidiasis; Spider biofilm repressed
orf19.2994.1	CaO19.2994.1	C1_03030W_A	RPS16A	RPS16A	-1.52521	0.0223442	Putative 40S ribosomal subunit; macrophage/pseudohyphal-induced after 16 h; Spider biofilm repressed
orf19.6173	CaO19.6173	C3_07790W_A	STD1	MTH1	-1.52288	0.0415628	Putative transcription factor; involved in control of glucose-regulated gene expression; repressed by Rgt1; Spider biofilm induced
orf19.479.2	CaO19.479.2	CR_03970C_A	SEC22	SEC22	-1.51707	0.0112379	Ortholog(s) have SNAP receptor activity and role in ER to Golgi vesicle-mediated transport retrograde vesicle-mediated transport Golgi to ER vesicle fusion with Golgi apparatus
orf19.5061	CaO19.5061	C1_07890C_A	ADE5 7	ADE5 7	-1.51451	0.0450468	Phosphoribosylamine-glycine ligase and phosphoribosylformylglycinamidine cyclo-ligase; interacts with Vps34p; required for hyphal growth and virulence; flucytosine induced; not induced in GCN response in contrast to S. cerevisiae ortholog
orf19.4984	CaO19.4984	C1_13530W_A	C1_13530W_A	na	-1.5078	0.0226506	Pseudogene; has lysine motifs associated with chitin binding
orf19.1105.2	CaO19.1105.2	C5_03900W_A	PGA56	na	-1.50435	0.018467	Regulator of sorbose utilization; putative GPI-anchor; hypha and cell wall regeneration induced; colony morphology-related gene regulation by Ssn6; induced by Tbf1 Hap43; Spider biofilm induced
orf19.6176	CaO19.6176	C3_07810C_A	SEC61	SEC61	-1.49821	0.00789051	ER protein-translocation complex subunit; essential; 10 predicted transmembrane regions; chimeric mutant partially functionally complements S. cerevisiae sec61 defects; Spider biofilm repressed
orf19.3547	CaO19.3547	C2_05160C_A	C2_05160C_A	PUF6	-1.49077	0.0190783	Ortholog(s) have mRNA 3-UTR binding translation repressor activity nucleic acid binding activity role in negative regulation of translation ribosomal large subunit biogenesis and large ribosomal subunit nucleolus localization
orf19.5832	CaO19.5832	C2_02740C_A	HPT1	HPT1	-1.48743	0.0404866	Putative hypoxanthine-guanine phosphoribosyltransferase; protein abundance affected by URA3 expression in the CAI4 strain background; protein level decreases in stationary phase; Spider biofilm induced
CaalfMp10	CaalfMp10	CM_00320W	NAD3	na	-1.48353	0.0438674	Subunit 3 of NADH:ubiquinone oxidoreductase (NADH:ubiquinone dehydrogenase) a multisubunit enzyme complex (complex I) of the mitochondrial inner membrane that catalyzes the first step in mitochondrial respiration
orf19.922	CaO19.922	C5_00660C_A	ERG11	ERG11	-1.47853	0.042958	Lanosterol 14-alpha-demethylase; cytochrome P450 family; role in ergosterol biosynthesis; target of azole antifungals; may contribute to drug resistance; azole or flow model biofilm induced; drug treated biofilm induced; hypoxia regulated
orf19.1154	CaO19.1154	C1_11650W_A	EGD1	EGD1	-1.47789	0.0424937	Putative GAL4 DNA-binding enhancer protein; soluble protein in hyphae; biofilm induced; macrophage/pseudohyphal-induced; equal level of protein in exponential and stationary growth phase yeast cultures; Spider biofilm repressed
orf19.4952	CaO19.4952	C1_13250W_A	C1_13250W_A	na	-1.46646	0.0306855	Protein of unknown function; flow model biofilm induced; Spider biofilm induced
orf19.6541	CaO19.6541	C7_01790C_A	RPL5	RPL5	-1.46292	0.0304877	Ribosomal protein; repressed upon phagocytosis by murine macrophages; Hap43-induced; Spider biofilm repressed
orf19.3462	CaO19.3462	C6_02220W_A	SAR1	SAR1	-1.46263	0.0106618	Functional homolog of S. cerevisiae Sar1; which is required for ER-to-Golgi protein transport; binds GTP; similar to small GTPase superfamily proteins; gene has intron; Hap43-induced; rat catheter biofilm repressed
orf19.5491.1	CaO19.5491.1	C2_06290C_A	ATP14	ATP14	-1.46068	0.0314436	Putative mitochondrial F1F0 ATP synthase subunit; macrophage/pseudohyphal-induced
orf19.556	CaO19.556	CR_05200C_A	CR_05200C_A	na	-1.46067	0.0170205	Protein of unknown function; regulated by Ssn6
orf19.3219	CaO19.3219	C5_03930C_A	C5_03930C_A	SIA1	-1.4533	0.0295745	Ortholog of S. cerevisiae Sia1; involved in activation of the Pma1 plasma membrane Hplus-ATPase by glucose in S. cerevisiae; Spider biofilm induced
orf19.5291	CaO19.5291	C4_04180C_A	C4_04180C_A	SCS3	-1.45104	0.0258318	Ortholog(s) have role in phospholipid biosynthetic process and endoplasmic reticulum localization
orf19.6102	CaO19.6102	C1_00080C_A	RCA1	CST6	-1.43086	0.045254	Protein involved in regulation of carbonic anhydrases; controls CO2 sensing; bZIP domain-containing transcription factor of the ATF/CREB family; null mutant displays slow growth abnormal colony morphology and invasive growth
orf19.5693	CaO19.5693	C5_00040C_A	C5_00040C_A	GAA1	-1.42886	0.0469179	Subunit of the GPI (glycosylphosphatidylinositol):protein transamidase complex; removes the GPI-anchor signal and attaches GPI to proteins in the ER; Spider biofilm repressed
orf19.2260	CaO19.2260	C2_07040W_A	C2_07040W_A	BCD1	-1.42707	0.03079	Putative transcription factor with zinc finger DNA-binding motif
orf19.5337	CaO19.5337	C2_10580W_A	UBC15	na	-1.42504	0.013631	Putative E2 ubiquitin-conjugating enzyme
orf19.1336	CaO19.1336	C7_03390C_A	PUP3	PUP3	-1.42343	0.0413369	Putative beta 3 subunit of the 20S proteasome; macrophage/pseudohyphal-repressed
orf19.4447	CaO19.4447	C1_07200W_A	YMC1	YMC1	-1.42057	0.0384434	Putative inner mitochondrial membrane transporter; flucytosine induced; Spider biofilm repressed
orf19.3757	CaO19.3757	C1_12590W_A	ATP20	ATP20	-1.42038	0.0492681	Putative mitochondrial ATP synthase; shows colony morphology-related gene regulation by Ssn6p; flucytosine induced; caspofungin repressed; macrophage/pseudohyphal-induced
orf19.4490	CaO19.4490	C2_04600C_A	RPL17B	RPL17B	-1.41333	0.0143958	Ribosomal protein L17; mutation confers hypersensitivity to 5-FU tubercidin; repressed upon phagocytosis by macrophage; Hap43-induced; Spider biofilm repressed
orf19.446.2	CaO19.446.2	C1_05180C_A	C1_05180C_A	na	-1.40643	0.0432424	Protein with a NADH-ubiquinone oxidoreductase B18 subunit domain; gene has intron
orf19.2929	CaO19.2929	C1_02420C_A	GSC1	GSC2	-1.39952	0.0314474	Essential beta-1 3-glucan synthase subunit; gsc1 allele determines resistance/sensitivity to echinocandins; 16 predicted membrane-spanning regions; mRNA abundance declines after yeast-to-hypha transition; Spider biofilm induced
orf19.2432	CaO19.2432	C1_06130C_A	HAC1	HAC1	-1.39908	0.00745711	bZIP transcription factor; role in unfolded protein response and control of morphology; transcript undergoes atypical splicing at C terminus under ER stress; induced during mating and by caspofungin; mRNA binds She3; Spider biofilm induced
orf19.2168.3	CaO19.2168.3	C2_08160C_A	C2_08160C_A	YOP1	-1.39593	0.0194676	Ortholog(s) have role in cellular protein localization cytokinesis site selection endoplasmic reticulum inheritance endoplasmic reticulum tubular network organization nuclear pore complex assembly vesicle-mediated transport
orf19.2639.1	CaO19.2639.1	C5_03400C_A	C5_03400C_A	LSM7	-1.39544	0.040225	Lsm (Like Sm) protein; predicted role in involved in mRNA decay; Spider biofilm repressed
orf19.1486	CaO19.1486	C2_01750C_A	C2_01750C_A	na	-1.3923	0.00874455	Protein with a life-span regulatory factor domain; regulated by Sef1 Sfu1 and Hap43; flow model biofilm induced; Spider biofilm induced
orf19.6452	CaO19.6452	C7_02570C_A	RBP1	FPR1	-1.39008	0.0497649	Peptidyl-prolyl cis-trans isomerase; rapamycin-binding protein; homozygous null mutation confers rapamycin resistance; regulated by Gcn4p; macrophage-induced protein; repressed in response to 3-AT; functional homolog of S. cerevisiae Rbp1p
orf19.7255	CaO19.7255	C1_14390W_A	RPC10	RPC10	-1.38422	0.00802229	Putative RNA polymerase subunit ABC10-alpha of RNA polymerase complexes I II and III; flucytosine induced; Spider biofilm induced
orf19.5225.2	CaO19.5225.2	C1_12390C_A	RPL27A	RPL27A	-1.38415	0.0142234	Ribosomal protein L27; Spider biofilm repressed
orf19.3060	CaO19.3060	C1_03600W_A	C1_03600W_A	SWP1	-1.38345	0.0248308	OPutative dolichyl-diphosphooligosaccharide-protein glycotransferase; role in protein N-linked glycosylation; Spider biofilm repressed
orf19.2393	CaO19.2393	CR_03310C_A	CR_03310C_A	na	-1.38148	0.0356017	Putative transcription factor with zinc finger DNA-binding motif
orf19.1632	CaO19.1632	C3_02140C_A	C3_02140C_A	na	-1.37602	0.00172635	Ortholog(s) have cytosol nucleus localization
orf19.2198	CaO19.2198	C2_07830W_A	FLC3	na	-1.37396	0.0139725	Protein involved in heme uptake; putative FAD transporter similar to S. cerevisiae Flc3p
orf19.655	CaO19.655	C1_11480W_A	PHO84	PHO84	-1.36066	0.0344513	High-affinity phosphate transporter; transcript regulated by white-opaque switch; Hog1 ciclopirox olamine or alkaline induced; caspofungin stress repressed; upregulated in RHE model; Spider and flow model biofilm induced Hap43-induced
orf19.3037	CaO19.3037	C1_03370W_A	C1_03370W_A	PAB1	-1.35885	0.0333689	Putative poly(A)-binding protein; regulated by Gcn4p; induced in response to amino acid starvation (3-AT treatment); protein present in exponential and stationary growth phase yeast cultures
orf19.3934	CaO19.3934	C5_04490C_A	CAR1	CAR1	-1.35724	0.0396695	Arginase; arginine catabolism; transcript regulated by Nrg1 Mig1 Tup1; colony morphology-related regulation by Ssn6; alkaline induced; protein decreased in stationary phase; sumoylation target; flow model biofilm induced
orf19.4579	CaO19.4579	C4_02120W_A	ERV29	ERV29	-1.35026	0.0154138	Putative SURF4 family member; plasma membrane-localized; flow model biofilm repressed
orf19.5591	CaO19.5591	C6_03080C_A	ADO1	ADO1	-1.35023	0.0155153	Adenosine kinase; heterozygous null mutant is resistant to cordycepin in C. albicans fitness test; ketoconazole-induced; protein level decrease in stationary phase cultures; sumoylation target; Spider biofilm repressed
orf19.7116	CaO19.7116	C7_00070C_A	C7_00070C_A	LEO1	-1.34697	0.0233758	Protein of unknown function; transcript induced in RHE model of oral candidiasis; Spider biofilm repressed
orf19.5912	CaO19.5912	C3_04560W_A	MAK21	MAK21	-1.34559	0.04822	Putative 66S pre-ribosomal particle subunit; mutation confers hypersensitivity to tubercidin (7-deazaadenosine)
orf19.87	CaO19.87	C6_00860W_A	GPX1	na	-1.34353	0.0080254	Putative thiol peroxidase; rat catheter and Spider biofilm induced
orf19.7569	CaO19.7569	CR_09950C_A	SIK1	NOP56	-1.33777	0.0403827	Putative U3 snoRNP protein; Hap43p-induced gene; physically interacts with TAP-tagged Nop1p
orf19.2843	CaO19.2843	CR_02860W_A	RHO1	RHO1	-1.3308	0.0175874	Small GTPase of Rho family; regulates beta-1 3-glucan synthesis activity and binds Gsc1p; essential; expected to be geranylgeranylated by geranylgeranyltransferase type I; plasma membrane-localized
orf19.2101	CaO19.2101	C2_00320W_A	C2_00320W_A	GET1	-1.33067	0.0345654	Ortholog(s) have protein anchor activity role in protein insertion into ER membrane retrograde vesicle-mediated transport Golgi to ER and GET complex mitochondrion localization
orf19.5369	CaO19.5369	C2_10860C_A	C2_10860C_A	HEM12	-1.32679	0.0326237	Uroporphyrinogen decarboxylase; catalyzes the 5th step in the heme biosynthetic pathway; flow model and Spider biofilm repressed
orf19.544.1	CaO19.544.1	CR_04550W_A	PRE6	PRE6	-1.32421	0.0294608	Putative alpha-4 subunit of the proteasome; reported as macrophage-induced protein and macrophage/pseudohyphal-repressed gene; regulated by Gcn2p and Gcn4p; removed from/reinstated in Assembly 20 (see Locus History)
orf19.2651	CaO19.2651	C5_03280W_A	CAM1-1	na	-1.3211	0.0197674	Putative translation elongation factor; downregulated upon phagocytosis by murine macrophages; Hap43-induced gene; Spider biofilm repressed
orf19.334	CaO19.334	C3_03370C_A	C3_03370C_A	na	-1.31054	0.0364627	Protein of unknown function; flow model biofilm induced; Spider biofilm induced; regulated by Sef1 Sfu1 and Hap43
orf19.6828.1	CaO19.6828.1	C3_06750W_A	C3_06750W_A	SSS1	-1.30017	0.00648212	Ortholog(s) have P-P-bond-hydrolysis-driven protein transmembrane transporter activity structural molecule activity
orf19.5550	CaO19.5550	C6_02770W_A	MRT4	MRT4	-1.29222	0.0286264	Putative mRNA turnover protein; Hap43-induced; mutation confers hypersensitivity to tubercidin (7-deazaadenosine); rat catheter biofilm induced
orf19.3031	CaO19.3031	C1_03340C_A	SEC62	SEC62	-1.29151	0.00866717	Putative endoplasmic reticulum (ER) protein-translocation complex subunit
orf19.7018	CaO19.7018	C7_00960W_A	RPS18	RPS18B	-1.28615	0.00492805	Predicted ribosomal protein; repressed upon phagocytosis by murine macrophage; repressed by nitric oxide; Hap43-induced; Spider biofilm repressed
orf19.4594	CaO19.4594	C4_01980C_A	CLC1	CLC1	-1.28535	0.0131012	Clathrin light chain; subunit of the major coat protein involved in intracellular protein transport and endocytosis; rat cathetr and Spider biofilm repressed
orf19.7485	CaO19.7485	CR_00490W_A	CR_00490W_A	MRPL9	-1.28503	0.0337468	Putative mitochondrial ribosomal protein of the large subunit; Hap43p-repressed gene; ortholog of S. cerevisiae MRPL9
orf19.6265	CaO19.6265	C1_06460C_A	RPS22A	RPS22A	-1.28349	0.00646908	Predicted ribosomal protein; repressed upon phagocytosis by murine macrophage; Spider biofilm repressed
orf19.5642	CaO19.5642	C4_00170W_A	C4_00170W_A	DIF1	-1.27926	0.0430834	Ortholog of S. cerevisiae Dif1; which regulates nuclear localization of Rnr2 and Rnr4; colony morphology-related gene regulation by Ssn6; induced in cyr1 mutant; Spider biofilm induced
orf19.2551	CaO19.2551	CR_01620C_A	MET6	MET6	-1.2783	0.0218415	Essential 5-methyltetrahydropteroyltriglutamate-homocysteine methyltransferase (cobalamin-independent methionine synthase); antigenic in murine/human systemic infection; heat shock estrogen GCN-induced; Spider biofilm repressed
orf19.6132	CaO19.6132	CR_07370W_A	CR_07370W_A	na	-1.27622	0.0320099	Ortholog of C. dubliniensis CD36 : Cd36_33000 C. parapsilosis CDC317 : CPAR2_701740 Candida tenuis NRRL Y-1498 : CANTEDRAFT_93887 and Debaryomyces hansenii CBS767 : DEHA2E04554g
orf19.7271	CaO19.7271	C1_14530W_A	C1_14530W_A	na	-1.26155	0.0430312	Protein of unknown function; transcript detected on high-resolution tiling arrays
orf19.5839	CaO19.5839	C2_02680W_A	PDR17	na	-1.25795	0.0490035	Fungal-specific protein (no human or murine homolog); role in sensitivity to fluconazole specifically
orf19.2518	CaO19.2518	CR_01350C_A	CR_01350C_A	SEC17	-1.25663	0.0273307	Ortholog(s) have ATPase activator activity soluble NSF attachment protein activity
orf19.6406	CaO19.6406	CR_08400C_A	CR_08400C_A	SWS2	-1.25553	0.0367572	Ortholog(s) have role in regulation of sporulation resulting in formation of a cellular spore and cytosol mitochondrial ribosome nucleus localization
orf19.118	CaO19.118	C6_01110W_A	FAD2	na	-1.25293	0.00574083	Delta-12 fatty acid desaturase involved in production of linoleic acid which is a major component of membranes
orf19.6082	CaO19.6082	C1_00210C_A	C1_00210C_A	GSF2	-1.24317	0.00291477	Ortholog(s) have unfolded protein binding activity role in protein folding protein localization to cell surface and integral to endoplasmic reticulum membrane mitochondrial outer membrane localization
orf19.5073	CaO19.5073	C1_08010W_A	DPM1	DPM1	-1.24211	0.0147181	Putative dolichol phosphate mannose synthase; filament induced; Tup1-regulated; flow model and rat catheter biofilm repressed
orf19.863	CaO19.863	C2_03560C_A	C2_03560C_A	MRPL35	-1.21626	0.00105688	Ortholog(s) have structural constituent of ribosome activity and mitochondrial large ribosomal subunit localization
orf19.4831	CaO19.4831	C1_09680W_A	MTS1	na	-1.21159	0.0446847	Sphingolipid C9-methyltransferase; catalyzes methylation of the 9th carbon in the long chain base component of glucosylceramides; glucosylceramide biosynthesis is important for virulence; Spider biofilm repressed
orf19.5342.1	CaO19.5342.1	C2_10640C_A	MTR2	MTR2	-1.2089	0.0309704	Nuclear export protein; member of NTF2 family; monomeric in solution; interacts with Mex67p via the NTF2-like domain
orf19.4931.1	CaO19.4931.1	C1_13050W_A	RPL14	RPL14B	-1.20703	0.018425	Ribosomal protein L14; promoter bound directly by Tbf1p; Hap43p-induced gene
orf19.4060	CaO19.4060	C1_05110C_A	ARO4	ARO4	-1.20443	0.0139739	3-deoxy-D-arabinoheptulosonate-7-phosphate synthase; aromatic amino acid biosynthesis; GCN-regulated; feedback-inhibited by tyrosine if produced in S. cerevisiae Aro3p and Aro4p catalyze same reaction; protein decreases in stationary phase
orf19.490	CaO19.490	CR_04070W_A	NAT5	NAT5	-1.2031	0.0278056	Subunit of the N-terminal acetyltransferase NatA; Spider biofilm repressed
orf19.2298	CaO19.2298	C1_11170W_A	WBP1	WBP1	-1.20238	0.0178319	Putative oligosaccharyltransferase subunit; Spider biofilm repressed
orf19.2939	CaO19.2939	C1_02500W_A	C1_02500W_A	FMP32	-1.20068	0.0411083	Ortholog(s) have mitochondrion localization
orf19.4587	CaO19.4587	C4_02050W_A	HGH1	HGH1	-1.19332	0.0251421	Putative HMG1/2-related protein; transcript regulated by Mig1
orf19.5941	CaO19.5941	C3_04780C_A	C3_04780C_A	ERV41	-1.19015	0.0311774	Ortholog(s) have role in ER to Golgi vesicle-mediated transport and ER to Golgi transport vesicle integral to Golgi membrane integral to endoplasmic reticulum membrane localization
orf19.4538	CaO19.4538	C1_01850C_A	C1_01850C_A	RNA15	-1.18188	0.041472	Ortholog(s) have mRNA binding protein heterodimerization activity role in mRNA cleavage mRNA polyadenylation and U2 snRNP mRNA cleavage factor complex localization
orf19.4026	CaO19.4026	C5_05320C_A	HIS1	HIS1	-1.18171	0.0302932	ATP phosphoribosyl transferase; enzyme of histidine biosynthesis; acid upregulated/alkaline repressed by Rim101; regulated by Gcn2 Gcn4; strain CA9 is a his1 mutant; flow model biofilm induced; Spider biofilm repressed
orf19.5660.1	CaO19.5660.1	C4_00330C_A	C4_00330C_A	TIM11	-1.17505	0.0427222	Ortholog(s) have proton-transporting ATPase activity rotational mechanism structural molecule activity and role in ATP synthesis coupled proton transport cristae formation protein complex oligomerization
orf19.6509	CaO19.6509	C7_02080W_A	C7_02080W_A	na	-1.17294	0.0119413	Ortholog(s) have role in cellular response to zinc ion and cytosol nucleus localization
orf19.3419	CaO19.3419	C6_01670W_A	MAE1	MAE1	-1.16844	0.0424804	Malic enzyme mitochondrial; transcription regulated by Mig1 Tup1; colony morphology-related gene regulation by Ssn6; Hap43-repressed; Spider biofilm repressed
orf19.393	CaO19.393	C1_08480C_A	APS3	APS3	-1.16759	0.0321644	Component of the adaptor complex AP-3 which is involved in vacuolar protein sorting
orf19.4732	CaO19.4732	C1_08740C_A	SEC24	SEC24	-1.16592	0.0467944	Protein with a possible role in ER to Golgi transport; induced upon yeast-hyphal switch; sumoylation target; Spider biofilm repressed
orf19.6988	CaO19.6988	C3_05530W_A	OST1	OST1	-1.16397	0.0365752	Alpha subunit of the oligosaccharyltransferase complex of the ER lumen; catalyzes asparagine-linked glycosylation of newly synthesized proteins; Spider biofilm repressed
orf19.4413	CaO19.4413	C4_06030W_A	CMD1	CMD1	-1.16181	0.0347856	Calmodulin; calmodulin inhibitors cause a defect in hyphal growth; transcript not regulated by yeast-hyphal transition; mutation confers hypersensitivity to cytochalasin D and high concentrations of tunicamycin; gene has intron
orf19.526	CaO19.526	CR_04360C_A	NHP2	NHP2	-1.15224	0.0250152	Putative H/ACA snoRNP protein; macrophage/pseudohyphal-induced
orf19.4839	CaO19.4839	C1_09750W_A	C1_09750W_A	GET2	-1.14598	0.0316951	GET complex subunit; expression downregulated in an ssr1 null mutant
orf19.308	CaO19.308	C3_03110W_A	C3_03110W_A	SNG1	-1.13822	0.0171628	Ortholog(s) have role in nucleobase-containing compound transport and plasma membrane localization
orf19.5247	CaO19.5247	C1_12170C_A	C1_12170C_A	OCA4	-1.13764	0.0378847	Ortholog(s) have cytoplasm localization
orf19.1854	CaO19.1854	CR_06800C_A	HHF22	HHF2	-1.13326	0.0219563	Putative histone H4; regulated by Efg1; flucytosine fluconazole-induced; amphotericin B caspofungin repressed; colony morphology-related gene regulation by Ssn6; Hap43-induced; rat catheter and Spider biofilm repressed
orf19.3352	CaO19.3352	C1_01620C_A	C1_01620C_A	na	-1.12587	0.0150036	Has domain(s) with predicted oxidoreductase activity and role in metabolic process
orf19.953.1	CaO19.953.1	C5_00370W_A	COF1	COF1	-1.12431	0.012879	Putative cofilin; macrophage-induced protein; protein present in exponential and stationary-phase yeast cells but higher amounts in stationary phase
orf19.2416.1	CaO19.2416.1	CR_03090C_A	MLC1	MLC1	-1.1234	0.0235781	Microtubule-dependent localized protein; at Spitzenkorper and cytokinetic ring in hyphae; cell-cycle dependent localization to tip polarisome bud neck in yeast and pseudohyphae; sumoylation target; rat catheter Spider biofilm repressed
orf19.6696	CaO19.6696	C7_03630C_A	TIM9	TIM9	-1.11678	0.047079	Predicted protein of the mitochondrial intermembrane space; rat catheter biofilm induced; Spider biofilm repressed
orf19.3002	CaO19.3002	C1_03090W_A	RPS1	RPS1B	-1.10372	0.0146716	Putative ribosomal protein 10 of the 40S subunit; elicits host antibody response during infection; transcript induced during active growth; Spider biofilm repressed
orf19.200	CaO19.200	C2_09040W_A	C2_09040W_A	THO1	-1.10177	0.0251402	Putative nuclear RNA-binding protein; Spider biofilm repressed
orf19.2575	CaO19.2575	CR_01780W_A	CR_01780W_A	BMT6	-1.09066	0.0416083	Putative S-adenosylmethionine-dependent methyltransferase; Hap43p-induced gene
orf19.4755	CaO19.4755	C1_08990C_A	KEX2	KEX2	-1.08814	0.0350874	Subtilisin-like protease (proprotein convertase); processes aspartyl proteinase Sap2; required for hyphal growth and wild-type virulence in mice; functional homolog of S. cerevisiae Kex2 which processes alpha-factor; Tup1-repressed
orf19.3782.2	CaO19.3782.2	C4_04970C_A	C4_04970C_A	MIC10	-1.07074	0.0411214	Ortholog(s) have role in cristae formation and integral to mitochondrial inner membrane mitochondrial crista junction localization
orf19.3358	CaO19.3358	C1_01690C_A	LSC1	LSC1	-1.06897	0.0301646	Putative succinate-CoA ligase subunit; induced by high iron; fluconazole-induced; protein present in exponential and stationary growth phase yeast cultures; Spider biofilm repressed
orf19.5658	CaO19.5658	C4_00310C_A	MNN10	MNN10	-1.06657	0.0266876	Ortholog(s) have alpha-1 6-mannosyltransferase activity role in ascospore formation barrier septum assembly and alpha-1 6-mannosyltransferase complex localization
orf19.6056	CaO19.6056	C1_00520W_A	C1_00520W_A	YOR283W	-1.06263	0.029161	Ortholog(s) have phosphatase activity role in dephosphorylation and cytosol nucleus localization
orf19.2157	CaO19.2157	C6_04600W_A	DAC1	na	-1.05816	0.0439095	N-acetylglucosamine-6-phosphate (GlcNAcP) deacetylase; N-acetylglucosamine utilization; required for wild-type hyphal growth and virulence in mouse systemic infection; gene and protein are GlcNAc-induced; Spider biofilm induced
orf19.6253	CaO19.6253	C1_06580W_A	RPS23A	RPS23B	-1.04918	0.00241691	Putative ribosomal protein; repressed upon phagocytosis by murine macrophage; Spider biofilm repressed
orf19.2555	CaO19.2555	CR_01650W_A	URA5	URA5	-1.04482	0.038366	Putative orotate phosphoribosyltransferase; protein abundance is affected by URA3 expression in the CAI-4 strain background; flucytosine induced; protein level decreased in stationary phase cultures
orf19.5457	CaO19.5457	C3_00160C_A	C3_00160C_A	ANR2	-1.04261	0.0400846	Ortholog(s) have Golgi apparatus endoplasmic reticulum localization
orf19.5130	CaO19.5130	C7_03250C_A	PDI1	PDI1	-1.03587	0.0245445	Putative protein disulfide-isomerase; antigenic in human infection; soluble protein in hyphae; induced by filamentous growth; protein present in exponential and stationary growth phase yeast cultures; flow model biofilm repressed
orf19.4796	CaO19.4796	C1_09350W_A	C1_09350W_A	CAF20	-1.03323	0.0201869	Putative eIF-4E-binding repressor of CAP-dependent translation; stationary phase enriched protein
orf19.7078	CaO19.7078	C7_00420C_A	C7_00420C_A	YCL012C	-1.0305	0.04286	Ortholog(s) have role in meiosis and cytoplasm localization
orf19.2138	CaO19.2138	C6_04520W_A	ILS1	ILS1	-1.02365	0.0281363	Putative isoleucyl-tRNA synthetase the target of drugs including the cyclic beta-amino acid icofungipen/PLD-118/BAY-10-8888 and mupirocin; protein present in exponential and stationary growth phase yeast cultures
orf19.6063	CaO19.6063	C1_00440W_A	UBP6	UBP6	-1.02121	0.0356573	Putative ubiquitin-specific protease of the 26S proteasome; oxidative stress-induced via Cap1p
orf19.7477	CaO19.7477	CR_00580W_A	YRB1	YRB1	-1.01882	0.0150699	Functional homolog of S. cerevisiae Yrb1p; regulates Gsp1 GTPase activity and thereby affects nucleocytoplasmic transport and cytoskeletal dynamics; transcript is not regulated by white-opaque switch or by dimorphic transition
orf19.4382	CaO19.4382	CR_03600C_A	CR_03600C_A	RET3	-1.01866	0.019343	Ortholog(s) have role in retrograde vesicle-mediated transport Golgi to ER and COPI vesicle coat cytosol nucleus localization
orf19.2311	CaO19.2311	C1_11030W_A	RPL82	na	-1.0159	0.0494275	Predicted ribosomal protein; genes encoding cytoplasmic ribosomal subunits translation factors and tRNA synthetases are downregulated upon phagocytosis by murine macrophage
orf19.1650	CaO19.1650	C3_01980C_A	TOM6	TOM6	-1.00979	0.0287333	Predicted component of the TOM (translocase of outer membrane) complex involved in protein import into mitochondria
orf19.7049	CaO19.7049	C7_00700W_A	CYB5	CYB5	-1.00628	0.0249871	Cytochrome b(5); ortholog of S. cerevisiae Cyb5; induced in high iron; fluconazole-induced; shows colony morphology-related gene regulation by Ssn6; mutants are viable
orf19.4614	CaO19.4614	C4_01790W_A	C4_01790W_A	ATG11	1.00077	0.0363779	Adapter protein for pexophagy and the cytoplasm-to-vacuole targeting (Cvt) pathway; Spider biofilm induced
orf19.2414	CaO19.2414	CR_03120W_A	CR_03120W_A	MPM1	1.00239	0.0213182	Ortholog of S. cerevisiae Mpm1; a mitochondrial intermembrane space protein of unknown function; Hap43-repressed; Spider biofilm induced
orf19.2796	CaO19.2796	C1_07490C_A	C1_07490C_A	POL12	1.01245	0.032914	Ortholog(s) have DNA-directed DNA polymerase activity role in DNA replication initiation telomere capping and alpha DNA polymerase:primase complex cytosol nuclear envelope localization
orf19.3529	CaO19.3529	C2_04970W_A	ABP2	na	1.04036	0.0453259	Putative alpha-actinin-like protein; induced by alpha pheromone in SpiderM medium
orf19.5821	CaO19.5821	C2_02840C_A	C2_02840C_A	YML002W	1.05738	0.0445365	Ortholog of S. cerevisiae : YML002W C. glabrata CBS138 : CAGL0L07634g C. dubliniensis CD36 : Cd36_17530 C. parapsilosis CDC317 : CPAR2_212430 and Candida tenuis NRRL Y-1498 : CANTEDRAFT_128807
orf19.4964	CaO19.4964	C1_13380W_A	C1_13380W_A	BUD13	1.06859	0.0485865	Ortholog(s) have role in cellular bud site selection mRNA export from nucleus mRNA splicing via spliceosome and RES complex localization
orf19.668	CaO19.668	C1_11350C_A	TOS4	TOS4	1.0741	0.0175346	Putative fork-head transcription factor; rat catheter and Spider biofilm repressed
orf19.1868	CaO19.1868	C2_07570W_A	RNR22	na	1.07793	0.0108462	Putative ribonucleoside diphosphate reductase;colony morphology-related gene regulation by Ssn6; transcript regulated by tyrosol and cell density; Hap43-repressed; Spider biofilm induced
orf19.2809	CaO19.2809	C3_04000C_A	CTN3	YAT2	1.07988	0.0350929	Peroxisomal carnitine acetyl transferase; no obvious metabolic hyphal virulence defects in Uraplus strain; induced by macrophage engulfment hyphal growth starvation nonfermentable carbon sources; rat catheter Spider biofilm induced
orf19.882	CaO19.882	C2_03390C_A	HSP78	HSP78	1.08321	0.0243954	Heat-shock protein; regulated by macrophage response Nrg1 Mig1 Gcn2 Gcn4 Mnl1p; heavy metal (cadmium) stress-induced; stationary phase enriched protein; rat catheter and Spider biofilm induced
orf19.658	CaO19.658	C1_11440C_A	GIN1	MRC1	1.08391	0.0255036	Protein involved in regulation of DNA-damage-induced filamentous growth; putative component of DNA replication checkpoint; ortholog of S. cerevisiae Mrc1p an S-phase checkpoint protein; Hap43p-induced gene
orf19.6580	CaO19.6580	C7_01490W_A	C7_01490W_A	na	1.08564	0.0144809	Protein of unknown function; Spider biofilm induced
orf19.4850	CaO19.4850	C1_09850C_A	C1_09850C_A	YPL260W	1.08816	0.0142699	Ortholog(s) have cytosol nucleus localization
orf19.5565	CaO19.5565	C6_02890C_A	HPD1	na	1.08925	0.00874505	3-hydroxypropionate dehydrogenase; involved in degradation of toxic propionyl-CoA; rat catheter and Spider biofilm induced
orf19.3925	CaO19.3925	C5_04390C_A	C5_04390C_A	na	1.09384	0.0401867	Putative protein of unknown function transcription is activated in the presence of elevated CO2
orf19.9	CaO19.9	CR_07120C_A	CR_07120C_A	na	1.10093	0.0417306	Ortholog of C. dubliniensis CD36 : Cd36_32700 C. parapsilosis CDC317 : CPAR2_204280 Candida tenuis NRRL Y-1498 : CANTEDRAFT_113831 and Debaryomyces hansenii CBS767 : DEHA2E03916g
orf19.6703	CaO19.6703	C7_03680W_A	C7_03680W_A	na	1.11771	0.0406028	Ortholog of C. dubliniensis CD36 : Cd36_73260 and Candida albicans WO-1 : CAWG_05699
orf19.5556	CaO19.5556	C6_02820W_A	C6_02820W_A	na	1.11813	0.0251309	Ortholog of Candida albicans WO-1 : CAWG_05078
orf19.3869	CaO19.3869	CR_06140W_A	CR_06140W_A	na	1.11898	0.0257868	Protein of unknown function; regulated by Tsa1 Tsa1B in minimal media at 37 degrees C; shows colony morphology-related gene regulation by Ssn6; Spider biofilm induced
orf19.4000	CaO19.4000	C5_05080W_A	GRF10	PHO2	1.11933	0.0496332	Putative homeodomain transcription factor; null mutant is an adenine auxotroph; Spider biofilm induced; promoter bound by Bcr1 Tec1 Efg1 Ndt80 and Brg1
orf19.6444	CaO19.6444	CR_08680C_A	CR_08680C_A	NPR3	1.11985	0.024389	Ortholog(s) have role in cellular response to amino acid starvation meiosis negative regulation of TOR signaling cascade regulation of autophagic vacuole assembly
orf19.4735	CaO19.4735	C1_08770W_A	C1_08770W_A	YGL159W	1.12221	0.006558	Ornithine cyclodeaminase family protein; Sef1 Sfu1 and Hap43-regulated; ortholog of S. cerevisiae YGL159W and S. pombe SPAP11E10.01; rat catheter biofilm induced
orf19.6952	CaO19.6952	C3_03670W_A	C3_03670W_A	HDA2	1.13159	0.0395278	Ortholog(s) have DNA binding chromatin binding histone deacetylase activity
orf19.6575	CaO19.6575	C7_01530W_A	C7_01530W_A	na	1.14228	0.0360106	Protein of unknown function; rat catheter biofilm repressed
orf19.4326	CaO19.4326	C5_03010W_A	C5_03010W_A	SNU66	1.1465	0.0382348	Ortholog(s) have role in mRNA cis splicing via spliceosome maturation of 5S rRNA and U4/U6 x U5 tri-snRNP complex localization
orf19.6559	CaO19.6559	C7_01650W_A	C7_01650W_A	TFC7	1.1553	0.0398728	RNA polymerase III transcription initiation factor complex (TFIIIC) subunit; growth phase regulated protein; downregulaated in stationary phase yeast cultures; Hap43-repressed; flow model biofilm induced; Spider biofilm repressed
orf19.1835	CaO19.1835	C1_10640C_A	PEA2	PEA2	1.15561	0.0124735	Putative coiled-coil polarisome; predicted role in polarized morphogenesis cell fusion and low affinity Ca2plus influx; rat catheter biofilm induced
orf19.6971	CaO19.6971	C3_05340W_A	DIE2	DIE2	1.15901	0.0238801	Ortholog(s) have dolichyl-phosphate-glucose-glycolipid alpha-glucosyltransferase activity role in protein N-linked glycosylation and endoplasmic reticulum membrane localization
orf19.3302	CaO19.3302	C1_01140C_A	C1_01140C_A	na	1.16849	0.0216797	Putative type-1 protein phosphatase targeting subunit; transcript repressed by yeast-hyphal switch; transcript induced by Mnl1p under weak acid stress; flow model biofilm induced
orf19.1684	CaO19.1684	C3_01590W_A	C3_01590W_A	na	1.17377	0.0126708	Ortholog of C. dubliniensis CD36 : Cd36_81500 C. parapsilosis CDC317 : CPAR2_503620 Candida tenuis NRRL Y-1498 : CANTEDRAFT_93693 and Debaryomyces hansenii CBS767 : DEHA2D15268g
orf19.2272	CaO19.2272	C2_07170C_A	AFT2	AFT2	1.178	0.0402973	Putative Aft domain transcription factor; role in regulation of iron metabolism oxidative stress adhesion hyphal growth colony morphology virulence; complements S. cerevisiae aft1 mutation; Spider biofilm induced
orf19.1525	CaO19.1525	C2_02090W_A	C2_02090W_A	NMD4	1.17928	0.0341162	Ortholog(s) have role in nuclear-transcribed mRNA catabolic process nonsense-mediated decay and cytoplasm nucleus localization
orf19.938	CaO19.938	C5_00510W_A	C5_00510W_A	na	1.18453	0.034473	Ortholog of C. dubliniensis CD36 : Cd36_50520 C. parapsilosis CDC317 : CPAR2_304000 Candida tenuis NRRL Y-1498 : cten_CGOB_00233 and Debaryomyces hansenii CBS767 : DEHA2E12408g
orf19.1363	CaO19.1363	C2_09880C_A	C2_09880C_A	YOR338W	1.18464	0.0352173	Putative protein of unknown function; Plc1-regulated; transcript induced by Mnl1 under weak acid stress; flow model rat catheter Spider biofilm induced
orf19.609	CaO19.609	CR_07900C_A	CR_07900C_A	na	1.19004	0.0381383	Protein of unknown function; white cell specific transcript
orf19.6688	CaO19.6688	C7_03560W_A	C7_03560W_A	na	1.19198	0.0313545	Protein of unknown function; expression decreases by benomyl treatment or in an azole-resistant strain overexpressing MDR1; Spider biofilm induced
orf19.7006	CaO19.7006	C7_01070C_A	C7_01070C_A	MSC3	1.19238	0.0387942	Ortholog(s) have role in reciprocal meiotic recombination
orf19.2146	CaO19.2146	C6_04540C_A	HAT2	HAT2	1.20702	0.0348409	Putative Hat1-Hat2 histone acetyltransferase complex subunit; role in DNA damage repair and morphogenesis; mutations cause constitutive pseudohyphal growth caspofungin sensitivity; rat catheter and Spider biofilm repressed
orf19.6305	CaO19.6305	CR_04880W_A	CR_04880W_A	GLY1	1.21538	0.0288957	Hydroxytrimethyllysine aldolase the second enzyme in the carnitine biosynthesis pathway; rat catheter biofilm repressed
orf19.5578	CaO19.5578	C6_02990W_A	C6_02990W_A	na	1.21616	0.0453003	Ortholog of C. dubliniensis CD36 : Cd36_63050 and Candida albicans WO-1 : CAWG_05094
orf19.2682	CaO19.2682	C4_03090W_A	C4_03090W_A	TOA1	1.21954	0.0462676	Ortholog(s) have TBP-class protein binding TBP-class protein binding RNA polymerase II transcription factor activity involved in preinitiation complex assembly activity
orf19.3629	CaO19.3629	C2_08490W_A	DSE1	DSE1	1.2198	0.0455575	Essential cell wall protein involved in cell wall integrity and rigidity; periodic mRNA expression peaks at M/G1 phase; Ace2p-induced; required for virulence in a mouse model of infection
orf19.6830	CaO19.6830	C3_06730W_A	C3_06730W_A	na	1.2234	0.0494295	Putative enoyl-CoA hydratase; Spider biofilm induced
orf19.2989	CaO19.2989	C1_02980W_A	GOR1	GOR1	1.22468	0.0424234	Ortholog(s) have glyoxylate reductase activity role in glyoxylate catabolic process and cytosol extracellular region mitochondrion nucleus localization
orf19.3284	CaO19.3284	CR_00720W_A	CR_00720W_A	na	1.22706	0.0386166	Ortholog of Candida albicans WO-1 : CAWG_01431
orf19.1748	CaO19.1748	C2_10300C_A	C2_10300C_A	na	1.22964	0.0340008	Protein of unknown function; shows colony morphology-related gene regulation by Ssn6
orf19.2849	CaO19.2849	CR_02920C_A	AQY1	AQY1	1.22992	0.0263546	Aquaporin water channel; osmotic shock resistance WT freeze tolerance; virulent in mice; flucytosine repressed; flow model/RPMI/Spider/rat catheter biofilm induced; required for RPMI biofilm formation; Bcr1-induced in a/a RPMI biofilms
orf19.4244	CaO19.4244	C5_02360C_A	C5_02360C_A	na	1.23036	0.0453033	Ortholog of Candida albicans WO-1 : CAWG_04619
orf19.3902	CaO19.3902	C5_04190W_A	MRV2	YDL218W	1.23328	0.0460654	Protein of unknown function; repressed by fluphenazine treatment or in an azole-resistant strain that overexpresses CDR1 and CDR2; Spider biofilm induced
orf19.6203	CaO19.6203	C1_07020C_A	PUT3	PUT3	1.23442	0.00662738	Zn(II)2Cys6 transcription factor; has similarity to S. cerevisiae Put3 a transcription factor involved in the regulation of proline utilization genes
orf19.3043	CaO19.3043	C1_03430W_A	C1_03430W_A	TGL2	1.23623	0.0244723	Ortholog(s) have triglyceride lipase activity role in triglyceride catabolic process and mitochondrion localization
orf19.2652	CaO19.2652	C5_03270W_A	TEF4	na	1.25741	0.047096	Putative translation elongation factor; genes encoding ribosomal subunits translation factors and tRNA synthetases are downregulated upon phagocytosis by murine macrophage
orf19.2808	CaO19.2808	C3_04020C_A	ZCF16	SIP4	1.25893	0.000259268	Predicted Zn(II)2Cys6 transcription factor; mutants are viable; rat catheter biofilm induced
orf19.4966	CaO19.4966	C1_13400C_A	AGC1	AGC1	1.26021	0.0262477	Putative mitochondrial carrier protein; transcript is alkaline upregulated rat catheter biofilm induced
orf19.1994	CaO19.1994	C2_01310W_A	C2_01310W_A	SNX41	1.26601	0.0401071	Ortholog(s) have phosphatidylinositol-3-phosphate binding activity role in retrograde transport endosome to Golgi and endosome localization
orf19.5070	CaO19.5070	C1_07990C_A	C1_07990C_A	na	1.26937	0.0421813	Similar to cell-wall mannoproteins; induced in low iron; induced in cyr1 homozygous null; regulated by osmotic and oxidative stress via Hog1; Spider biofilm induced
orf19.3448	CaO19.3448	C6_01360W_A	C6_01360W_A	na	1.27387	0.00727578	Protein of unknown function; ketoconazole-repressed
orf19.6972	CaO19.6972	C3_05350C_A	SMI1B	na	1.27897	0.0254269	Putative cell wall assembly regulatory protein; Rim101-repressed; possibly an essential gene disruptants not obtained by UAU1 method
orf19.6866	CaO19.6866	C2_05540C_A	C2_05540C_A	SNP1	1.29805	0.0119201	Putative U1-70K component of the U1 snRNP involved in splicing; ortholog of S. cerevisiae SNP1; downregulated upon adherence to polystyrene
orf19.2071	CaO19.2071	C2_00560W_A	C2_00560W_A	na	1.30174	0.0337586	Protein of unknown function; induced by alpha pheromone in SpiderM medium
orf19.1290	CaO19.1290	C4_05300W_A	XKS1	XKS1	1.31195	0.00757138	Putative xylulokinase; Hap43-repressed; induced by prostaglandins; rat catheter biofilm repressed
orf19.5029	CaO19.5029	C1_13910C_A	MODF	YDR061W	1.319	0.0242277	Ortholog(s) have mitochondrion localization
orf19.4101	CaO19.4101	C2_06160W_A	C2_06160W_A	na	1.31919	0.0305091	Ortholog of C. parapsilosis CDC317 : CPAR2_104840 Candida tenuis NRRL Y-1498 : CANTEDRAFT_116070 Debaryomyces hansenii CBS767 : DEHA2F04994g and Pichia stipitis Pignal : psti_CGOB_00085
orf19.5611	CaO19.5611	C6_03240W_A	C6_03240W_A	GRE2	1.33198	0.0165269	Predicted 3-methylbutanol:NAD(P) oxidoreductase and methylglyoxal reductase (NADPH-dependent); role in ergosterol metabolic process; early stage flow model biofilm induced; Spider biofilm induced
orf19.2110	CaO19.2110	C2_00230W_A	C2_00230W_A	ATE1	1.33642	0.0188522	Ortholog(s) have arginyltransferase activity role in protein arginylation and cytosol nucleus localization
orf19.1906	CaO19.1906	C2_00130W_A	C2_00130W_A	na	1.33999	0.0319437	Protein of unknown function; flow model biofilm induced
orf19.5402	CaO19.5402	C3_00590W_A	C3_00590W_A	na	1.34262	0.0275725	Ortholog of Candida albicans WO-1 : CAWG_02394
orf19.5931	CaO19.5931	C3_04710W_A	ARV1	ARV1	1.35452	0.03226	Lipid transporter involved in sterol trafficking and transport of glycosylphosphatidylinositol and sphingolipid precursors
orf19.6489	CaO19.6489	C7_02240W_A	FMP45	FMP45	1.37137	0.0122615	Predicted membrane protein induced during mating; mutation confers hypersensitivity to toxic ergosterol analog to amphotericin B; alkaline repressed; repressed by alpha pheromone in SpiderM medium; rat catheter Spider biofilm induced
orf19.4339	CaO19.4339	C5_03090W_A	VPS4	VPS4	1.37548	0.0359746	AAA-ATPase involved in transport from MVB to the vacuole and ESCRT-III complex disassembly; mutation decreases SAP secretion and virulence in murine intravenous infection; regulated by Gcn2p Gcn4p; required for normal Rim8p processing
orf19.3435	CaO19.3435	C6_01490C_A	C6_01490C_A	na	1.38688	0.0260197	Ortholog of Candida albicans WO-1 : CAWG_05215
orf19.6413	CaO19.6413	CR_08440W_A	CR_08440W_A	na	1.39676	0.033304	Protein of unknown function; rat catheter biofilm induced
orf19.6671	CaO19.6671	C5_03590W_A	LAP4	na	1.3978	0.0301325	Protein similar to aminopeptidase I; mutation confers hypersensitivity to amphotericin B; transcript regulated in macrophage response; flow model biofilm induced
orf19.4654	CaO19.4654	C4_01330W_A	C4_01330W_A	na	1.40217	0.0450764	Protein of unknown function; Spider biofilm induced
orf19.1948	CaO19.1948	C5_01220W_A	C5_01220W_A	na	1.41684	0.0311415	Ortholog of C. dubliniensis CD36 : Cd36_51110 C. parapsilosis CDC317 : CPAR2_302560 Candida tenuis NRRL Y-1498 : CANTEDRAFT_135271 and Debaryomyces hansenii CBS767 : DEHA2E12914g
orf19.7586	CaO19.7586	CR_10110W_A	CHT3	CTS1	1.41751	0.0229146	Major chitinase; secreted; functional homolog of S. cerevisiae Cts1p; 4 N-glycosylation motifs; possible O-mannosylation; putative signal peptide; hyphal-repressed; farnesol upregulated in biofilm; regulated by Efg1p Cyr1p Ras1p
orf19.3960	CaO19.3960	C5_04740C_A	HYS2	POL31	1.41774	0.0315849	Putative DNA polymerase III (delta) subunit with a predicted role in DNA replication and DNA repair; cell-cycle regulated periodic mRNA expression
orf19.7585	CaO19.7585	CR_10100C_A	INO1	INO1	1.44445	0.00333517	Inositol-1-phosphate synthase; antigenic in human; repressed by farnesol in biofilm or by caspofungin; upstream inositol/choline regulatory element; glycosylation predicted; rat catheter flow model induced; Spider biofilm repressed
orf19.6739	CaO19.6739	C3_07490W_A	C3_07490W_A	PRM15	1.44515	0.0415478	Ortholog(s) have phosphopentomutase activity role in deoxyribose phosphate catabolic process and cytosol nucleus localization
orf19.2048	CaO19.2048	C2_00760C_A	C2_00760C_A	na	1.45342	0.0321607	Proten of unknown function; transcript positively regulated by Sfu1; Hap43 repressed; Spider biofilm induced
orf19.2231	CaO19.2231	C2_06800C_A	C2_06800C_A	na	1.47142	0.0490419	Protein of unknown function; Spider biofilm induced
orf19.4526	CaO19.4526	C1_01990W_A	HSP30	HSP30	1.48913	0.0280267	Putative heat shock protein; fluconazole repressed; amphotericin B induced; Spider biofilm induced; rat catheter biofilm induced
orf19.6816	CaO19.6816	C3_06860C_A	C3_06860C_A	YJR096W	1.49337	0.010046	Putative xylose and arabinose reductase; flow model biofilm induced; Spider biofilm repressed
orf19.21	CaO19.21	C2_06430C_A	C2_06430C_A	SYM1	1.5008	0.0175197	Ortholog(s) have role in ethanol metabolic process and mitochondrial inner membrane localization
orf19.7306	CaO19.7306	CR_09100C_A	CR_09100C_A	YPR127W	1.5326	0.0334241	Aldo-keto reductase; increased transcript associated with MDR1 overexpression benomyl or long-term fluconazole treatment; overexpression does not affect drug or oxidative stress sensitivity; stationary phase enriched; flow biofim repressed
orf19.2984	CaO19.2984	C1_02930C_A	MST1	MST1	1.53827	0.0359025	Ortholog(s) have role in mitochondrial threonyl-tRNA aminoacylation and mitochondrion localization
orf19.29	CaO19.29	C2_06530W_A	C2_06530W_A	TAH11	1.57217	0.0152154	Ortholog of S. cerevisiae Tah11 a DNA replication licensing factor required for pre-replication complex assembly; rat catheter flow model and Spider biofilm induced
orf19.4551	CaO19.4551	C1_01740W_A	CTN1	YAT1	1.58153	0.000591084	Carnitine acetyl transferase; required for growth on nonfermentable carbon sources not for hyphal growth or virulence in mice; induced in macrophage; macrophage/pseudohyphal-repressed after 16 hr; rat catheter Spider biofilm induced
orf19.5846	CaO19.5846	CR_05560W_A	CR_05560W_A	TFB2	1.58293	0.019716	Putative TFIIH and nucleotide excision repair factor 3 complex subunit; possibly an essential gene disruptants not obtained by UAU1 method
orf19.3006	CaO19.3006	C1_03130C_A	GGA2	GGA2	1.59344	0.0376453	Protein involved in Golgi trafficking; rat catheter and Spider biofilm repressed
orf19.6995	CaO19.6995	C3_05600W_A	ATO6	na	1.63548	0.0103908	Putative fungal-specific transmembrane protein
orf19.5975	CaO19.5975	C3_05050W_A	TRY4	na	1.64839	0.0114381	C2H2 transcription factor; fluconazole-repressed; induced in ssr1 mutant; required for yeast cell adherence to silicone substrate; Spider biofilm induced
orf19.7631	CaO19.7631	CR_10520C_A	SLD5	SLD5	1.64895	0.0191085	Putative GINS complex subunit; cell-cycle regulated periodic mRNA expression
orf19.2889	CaO19.2889	C4_06450W_A	C4_06450W_A	IES6	1.65087	0.0363139	Ortholog(s) have role in chromatin remodeling and Ino80 complex cytoplasm localization
orf19.533	CaO19.533	CR_04430W_A	CR_04430W_A	na	1.65461	0.0496005	Ortholog of Candida albicans WO-1 : CAWG_01778
orf19.6443	CaO19.6443	CR_08670C_A	CR_08670C_A	na	1.68275	0.0102305	Protein with an enoyl-CoA hydratase related domain; Spider biofilm induced
orf19.7218	CaO19.7218	C1_14120C_A	RBE1	PRY2	1.69365	0.00530354	Pry family cell wall protein; Rim101 Efg1 Ssn6 alkaline repressed; O-glycosylation; no GPI anchor predicted; ketoconazol induced; regulated by Sef1 Sfu1 Hap4; flow model biofilm induced; rat catheter and Spider biofilm repressed
orf19.952	CaO19.952	C5_00380W_A	C5_00380W_A	na	1.7514	0.0266213	Has domain(s) with predicted DNA binding activity
orf19.265	CaO19.265	C3_02750W_A	C3_02750W_A	na	1.82527	0.0431737	Protein with a ribonuclease III domain; flow model biofilm induced; Spider biofilm induced
orf19.1599	CaO19.1599	C2_09410W_A	C2_09410W_A	na	1.82701	0.0474247	Ortholog of Candida albicans WO-1 : CAWG_06018
orf19.7447	CaO19.7447	C3_06580W_A	JEN1	JEN1	1.83247	0.0462634	Lactate transporter; induced by lactic acid activated by Cat8; alkaline repressed by Rim101; localizes to plasma membrane; Spider biofilm induced
orf19.1325	CaO19.1325	C4_03540C_A	ECM38	na	1.8411	0.00505824	Putative gamma-glutamyltransferase; alkaline upregulated; Spider biofilm induced; possibly an essential gene disruptants not obtained by UAU1 method
orf19.4094	CaO19.4094	C2_09330C_A	C2_09330C_A	na	1.8871	0.0488977	Ortholog of C. dubliniensis CD36 : Cd36_23450 C. parapsilosis CDC317 : CPAR2_407010 Candida tenuis NRRL Y-1498 : cten_CGOB_00249 and Debaryomyces hansenii CBS767 : DEHA2B01980g
orf19.5625	CaO19.5625	C6_03360C_A	C6_03360C_A	na	1.89083	0.0391064	Ortholog of C. dubliniensis CD36 : Cd36_63640 Pichia stipitis Pignal : PICST_32878 Candida guilliermondii ATCC 6260 : PGUG_03423 and Candida tropicalis MYA-3404 : CTRG_02106
orf19.6833.2	CaO19.6833.2	C1_04440W_A	C1_04440W_A	na	1.95369	0.0433816	Ortholog of Candida albicans WO-1 : CAWG_00951
orf19.176	CaO19.176	CR_02490W_A	OPT4	na	2.10862	0.00671307	Oligopeptide transporter; detected at germ tube plasma membrane; transcript inducede during phagocytosis by macrophages; fungal-specific; Hap43-repressed; merged with orf19.2292 in Assembly 20; rat catheter and Spider biofilm induced
orf19.822	CaO19.822	C2_04010C_A	HSP21	na	2.37728	0.00243599	Small heat shock protein; role in stress response and virulence; fluconazole-downregulated; induced in cyr1 or ras1 mutant; stationary phase enriched protein; detected in some not all biofilm extracts; Spider biofilm induced
	0
	0
	0
	0
	0
	0
	0
	0
	0
	0
	0
	0
	0
	0
	0
	0
	0
	0
	0
	0
	0
	0
	0
	0
	0
	0
	0
	0
	0
	0
	0
	0
	0
	0
	0
	0
	0
	0
	0
	0
	0
	0
	0
	0
	0
	0
	0
	0
	0
	0
	0
	0
	0
	0
	0
	0
	0
	0
	0
	0
	0
	0
	0
	0
	0
	0
	0
	0
	0
	0
	0
	0
	0
	0
	0
	0
	0
	0
	0
	0
	0
	0
	0
	0
	0
	0
	0
	0
	0
	0
	0
	0
	0
	0
	0
	0
	0
	0
	0
	0
	0
	0
	0
	0
	0
	0
	0
	0
	0
	0
	0
	0
	0
	0
	0
	0
	0
	0
	0
	0
	0
	0
	0
	0
	0
	0
	0
	0
	0
	0
	0
	0
	0
	0
	0
	0
	0
	0
	0
	0
	0

## Sheet: YL1 - 24h vs YQ2 - 24h
GeneName		Official Name		S. cerevisiae ortholog	logFC	adjPVal	GeneDescription
orf19.4192	CaO19.4192	C6_00670W_A	CDC14	CDC14	-1.21874	0.0232487	Protein involved in exit from mitosis and morphogenesis; ortholog of S. cerevisiae Cdc14p which is a dual-specificity phosphatase and cell-cycle regulator; suppresses S. cerevisiae cdc15-lyt1 dbf2-2 and (partially) tem1 mutant phenotypes
orf19.5079	CaO19.5079	C1_08070W_A	CDR4	na	-1.08179	0.0393314	Putative ABC transporter superfamily; fluconazole Sfu1 Hog1 core stress response induced; caspofungin repressed; fluconazole resistance not affected by mutation or correlated with expression; rat catheter and flow model biofilm induced
orf19.2021	CaO19.2021	C2_01010W_A	HGT8	na	1.17767	0.0414708	High-affinity glucose transporter of the major facilitator superfamily; 20 members in the C. albicans glucose transporter family; 12 probable membrane-spanning segments; gene has intron; expressed in rich medium; flow model biofilm induced
orf19.5735	CaO19.5735	C6_03660C_A	CDC50	CDC50	1.30464	0.0403164	Putative endosomal protein; induced by Mnl1p under weak acid stress
orf19.6075	CaO19.6075	C1_00330C_A	C1_00330C_A	CDC36	1.33162	0.019	Putative CCR4-Not complex transcription factor; ortholog of S. cerevisiae Cdc36; Hap43-repressed gene
orf19.3174	CaO19.3174	C5_01970C_A	CDC24	CDC24	1.5028	0.0206067	GDP-GTP exchange factor for Cdc42p; phosphorylated; required for maintenance of hyphal growth; misexpression blocks hyphal growth and causes avirulence in a mouse model of systemic infection; antigenic during human oral infection
orf19.2340	CaO19.2340	C1_10790W_A	CDC48	CDC48	1.97659	0.0266065	Putative microsomal ATPase; plasma membrane-localized; regulated by Gcn2 and Gcn4; induced by amino acid starvation (3-AT); macrophage/pseudohyphal-repressed; protein levels decrease in stationary phase yeast; Spider biofilm repressed
orf19.2023	CaO19.2023	C2_01000W_A	HGT7	na	3.05321	0.0159033	Putative MFS glucose transporter; glucose fluconazole Snf3 induced expressed at high glucose; 20 member C. albicans glucose transporter family; 12 TM regions predicted; flow model biofilm induced; Spider biofilm repressed
orf19.3982	CaO19.3982	C5_04940W_A	C5_04940W_A	na	-2.51254	0.00592776	Maltase; induced during growth on sucrose; induced by alpha pheromone in SpiderM medium; early-stage flow model biofilm indced
orf19.2833	CaO19.2833	CR_02750C_A	PGA34	na	-1.96605	0.000238356	Putative GPI-anchored protein; transcript repressed by alpha pheromone in SpiderM medium; induced in oralpharyngeal candidasis; flow model biofilm induced; Spider biofilm induced
orf19.3337	CaO19.3337	C1_01510W_A	C1_01510W_A	na	-1.93031	0.00798847	Protein of unknown function; merged with orf19.3338; rat catheter flow and Spider model biofilm induced; promoter bound by Bcr1 Efg1 Ndt80 and Rob1; orf19.3338 Bcr1-repressed in RPMI a/a biofilms
orf19.742	CaO19.742	C4_05130C_A	ALD6	na	-1.89114	0.000543079	Putative aldehyde dehydrogenase; stationary phase enriched protein; expression regulated upon white-opaque switch; rat catheter biofilm induced; rat catheter and Spider biofilm induced
orf19.2317	CaO19.2317	C1_10980W_A	C1_10980W_A	na	-1.74002	0.00204631	Protein of unknown function; induced by alpha pheromone in SpiderM medium
orf19.176	CaO19.176	CR_02490W_A	OPT4	na	-1.69641	0.0247612	Oligopeptide transporter; detected at germ tube plasma membrane; transcript inducede during phagocytosis by macrophages; fungal-specific; Hap43-repressed; merged with orf19.2292 in Assembly 20; rat catheter and Spider biofilm induced
orf19.3151	CaO19.3151	C2_06710W_A	C2_06710W_A	na	-1.69427	0.0393876	Has domain(s) with predicted catalytic activity coenzyme binding activity and role in cellular metabolic process
orf19.4398	CaO19.4398	CR_03540W_A	CR_03540W_A	YPR147C	-1.63348	0.0051721	Protein of unknown function; rat catheter biofilm induced
orf19.7443	CaO19.7443	C3_06540C_A	C3_06540C_A	na	-1.61696	0.0324936	Ortholog of C. dubliniensis CD36 : Cd36_86510 C. parapsilosis CDC317 : CPAR2_206110 Candida tenuis NRRL Y-1498 : CANTEDRAFT_112184 and Debaryomyces hansenii CBS767 : DEHA2F17292g
orf19.812	CaO19.812	C2_04090W_A	C2_04090W_A	na	-1.5973	0.0320029	Ortholog of C. dubliniensis CD36 : Cd36_18730 C. parapsilosis CDC317 : CPAR2_212510 Candida tenuis NRRL Y-1498 : CANTEDRAFT_135843 and Debaryomyces hansenii CBS767 : DEHA2D06732g
orf19.2343	CaO19.2343	C1_10760W_A	VPS23	STP22	-1.55323	0.0165039	ESCRT I protein sorting complex protein; involved in proteolytic activation of Rim101 which regulates pH response; ortholog of S. cerevisiae Stp22/Vps23
orf19.3684	CaO19.3684	C1_02270C_A	C1_02270C_A	na	-1.53798	0.00170909	Putative oxidoreductase; Spider biofilm induced
orf19.177	CaO19.177	C1_06320W_A	C1_06320W_A	na	-1.51135	0.049125	Has domain(s) with predicted phosphatidylinositol binding activity and role in cell communication
orf19.3311	CaO19.3311	C1_01240W_A	IFD3	na	-1.48921	0.0196929	Putative aldo/keto reductase; Mig1-regulated
orf19.4507	CaO19.4507	C2_04450W_A	C2_04450W_A	na	-1.47543	0.00631823	Protein of unknown function; Hap43-repressed; rat catheter biofilm repressed
orf19.2797	CaO19.2797	C1_07480C_A	C1_07480C_A	na	-1.45844	0.0461621	Has domain(s) with predicted ATP binding DNA binding helicase activity
orf19.4321	CaO19.4321	C5_02960C_A	C5_02960C_A	na	-1.45094	0.0328623	Ortholog of Candida albicans WO-1 : CAWG_04677
orf19.2467	CaO19.2467	C1_05840W_A	PRN1	na	-1.43877	0.0137026	Protein with similarity to pirins; induced by benomyl and in response to alpha pheromone in SpiderM medium; transcript induced by Mnl1 in weak acid stress; rat catheter and Spider biofilm induced
orf19.915	CaO19.915	CR_06570C_A	CR_06570C_A	na	-1.43636	0.0100067	Protein of unknown function; Spider biofilm induced
orf19.1368	CaO19.1368	C2_09820W_A	C2_09820W_A	na	-1.43121	0.0399207	Protein of unknown function; flow model biofilm induced; Spider biofilm induced
orf19.7452	CaO19.7452	C3_06630W_A	C3_06630W_A	SLD3	-1.39074	0.0301485	Ortholog(s) have chromatin binding activity and role in DNA replication initiation DNA unwinding involved in DNA replication double-strand break repair via break-induced replication
orf19.5220	CaO19.5220	C1_12440W_A	C1_12440W_A	REX4	-1.36939	0.0114796	Putative RNA exonuclease; induced in a ssr1 null mutant
orf19.5589	CaO19.5589	C6_03070C_A	C6_03070C_A	na	-1.35859	0.0396415	Protein of unknown function; transcript detected on high-resolution tiling arrays
orf19.873	CaO19.873	C2_03480C_A	C2_03480C_A	na	-1.34321	0.0471631	Ortholog of Candida albicans WO-1 : CAWG_04115
orf19.1888	CaO19.1888	C2_07430C_A	C2_07430C_A	URH1	-1.33502	0.0318841	Putative nicotinamide riboside hydrolase; cleaves N-glycosidic bonds in nucleosides; pyrimidine salvage and nicotinamide riboside salvage pathways; Spider biofilm induced
orf19.5865	CaO19.5865	C3_04230W_A	C3_04230W_A	PRP2	-1.3314	0.0210453	Ortholog(s) have RNA-dependent ATPase activity role in generation of catalytic spliceosome for first transesterification step and U2-type catalytic step 1 spliceosome localization
orf19.3281	CaO19.3281	CR_00750C_A	CR_00750C_A	JHD1	-1.32981	0.0475984	Ortholog(s) have histone demethylase activity (H3-K36 specific) methylated histone residue binding activity and role in histone demethylation
orf19.5271	CaO19.5271	C1_11940C_A	C1_11940C_A	na	-1.32724	0.029771	Protein of unknown function; Hap43-induced gene
orf19.2849	CaO19.2849	CR_02920C_A	AQY1	AQY1	-1.32619	0.0176033	Aquaporin water channel; osmotic shock resistance WT freeze tolerance; virulent in mice; flucytosine repressed; flow model/RPMI/Spider/rat catheter biofilm induced; required for RPMI biofilm formation; Bcr1-induced in a/a RPMI biofilms
orf19.4526	CaO19.4526	C1_01990W_A	HSP30	HSP30	-1.32586	0.0478927	Putative heat shock protein; fluconazole repressed; amphotericin B induced; Spider biofilm induced; rat catheter biofilm induced
orf19.2238	CaO19.2238	C2_06860W_A	LTE1	LTE1	-1.3212	0.0314868	Protein similar to GDP/GTP exchange factors; repressed by alpha pheromone in SpiderM medium; flow model biofilm repressed
orf19.4647	CaO19.4647	C4_01390W_A	HAP3	na	-1.30945	0.0445019	Predicted CCAAT-binding transcription factor that regulates respiration; Cap2-dependent induction in low iron; opaque specific alkaline ciclopirox olamine induced; regulated by Sef1 Sfu1 Hap43; Bcr1-regulated in RPMI a/a biofilms
orf19.4689	CaO19.4689	C4_01000C_A	PGA57	na	-1.30122	0.00924603	Putative GPI-anchored protein; Hap43p-induced gene
orf19.1941	CaO19.1941	C5_01280C_A	NUF2	NUF2	-1.29139	0.0241994	Kinetochore component; amount of Nuf2p and Mtw1p protein detected at each centromere is consistent with a single kinetochore microtubule attachment site
orf19.6737	CaO19.6737	C3_07540C_A	C3_07540C_A	na	-1.26251	0.0184635	Protein of unknown function; mutants are viable; induced in a cyr1 ras1 or efg1 homozygous null
orf19.5513	CaO19.5513	C6_02440C_A	PRP45	PRP45	-1.2573	0.0171508	Protein required for pre-mRNA splicing; Spider biofilm induced
orf19.6784	CaO19.6784	C3_07160W_A	PGA32	na	-1.25282	0.0127841	Putative GPI-anchored adhesin-like protein; induced in high iron; Spider biofilm induced
orf19.5975	CaO19.5975	C3_05050W_A	TRY4	na	-1.24324	0.0490188	C2H2 transcription factor; fluconazole-repressed; induced in ssr1 mutant; required for yeast cell adherence to silicone substrate; Spider biofilm induced
orf19.5926	CaO19.5926	C3_04660C_A	ARG11	ORT1	-1.23933	0.0121973	Putative ornithine transporter of the mitochondrial inner membrane; induced during the mating process
orf19.4905	CaO19.4905	C1_10340W_A	C1_10340W_A	na	-1.21996	0.0321869	Putative MFS transporter; Hap43p-induced gene; also regulated by regulated by Sef1p and Sfu1p; repressed in a ssr1 null mutant
orf19.3923	CaO19.3923	C5_04370C_A	PGA37	na	-1.21201	0.0359481	Putative GPI-anchored protein; Hap43-repressed; Spider biofilm induced
orf19.6987	CaO19.6987	C3_05520C_A	DNM1	DNM1	-1.2067	0.0226767	Putative dynamin-related GTPase; transcript upregulated inbRHE model of oral candidiasis; transcript regulated by Nrg1 Mig1 and Tup1
orf19.5609	CaO19.5609	C6_03220W_A	C6_03220W_A	na	-1.20428	0.0367771	Ortholog of C. dubliniensis CD36 : Cd36_63840 C. parapsilosis CDC317 : CPAR2_601510 Debaryomyces hansenii CBS767 : DEHA2A06270g and Pichia stipitis Pignal : PICST_31363
orf19.3831	CaO19.3831	C4_04520W_A	C4_04520W_A	PXR1	-1.20018	0.00940177	Ortholog(s) have telomerase inhibitor activity role in box C/D snoRNA 3-end processing negative regulation of telomere maintenance via telomerase and nucleolus nucleoplasm localization
orf19.2251	CaO19.2251	C2_06970W_A	AAH1	AAH1	-1.19156	0.00538817	Adenine deaminase; purine salvage and nitrogen catabolism; colony morphology-related regulation by Ssn6; Hog1 CO2-induced; chlamydospore formation repressed in C. albicans and C. dubliniensis; rat catheter and F-12/CO2 biofilm induced
orf19.2542	CaO19.2542	CR_01560W_A	CR_01560W_A	na	-1.17989	0.0382303	Ortholog(s) have nucleus localization
orf19.100	CaO19.100	C6_00980C_A	C6_00980C_A	na	-1.17717	0.0445018	Alpha/beta hydrolase and lipase domain protein; Hap43-repressed; Spider and flow model biofilm induced
orf19.3606	CaO19.3606	C2_08700C_A	C2_08700C_A	SNA4	-1.16426	0.0183883	Ortholog of S. cereviae Sna4 vacuolar outer membrane protein that plays a role in sensitivity to NAplus; induced by Mnl1 under weak acid stress
orf19.3609	CaO19.3609	C2_08670C_A	UTP15	UTP15	-1.16277	0.0229927	Small subunit (SSU) processome component; mutation confers resistance to 5-fluorocytosine (5-FC); physically interacts with TAP-tagged Nop1p
orf19.6465	CaO19.6465	C7_02430C_A	C7_02430C_A	na	-1.15873	0.0481819	Ortholog of C. dubliniensis CD36 : Cd36_83910 Candida tropicalis MYA-3404 : CTRG_05087 and Candida albicans WO-1 : CAWG_00654
orf19.275	CaO19.275	C3_02840W_A	C3_02840W_A	POP5	-1.15473	0.0364498	Ortholog(s) have RNA binding ribonuclease MRP activity ribonuclease P activity role in intronic box C/D snoRNA processing mRNA cleavage and endoplasmic reticulum nucleolar ribonuclease P complex ribonuclease MRP complex localization
orf19.3563	CaO19.3563	C2_05330C_A	C2_05330C_A	na	-1.1526	0.021647	Ortholog of C. dubliniensis CD36 : Cd36_19810 C. parapsilosis CDC317 : CPAR2_206450 Candida tenuis NRRL Y-1498 : CANTEDRAFT_113905 and Debaryomyces hansenii CBS767 : DEHA2C05566g
orf19.7017	CaO19.7017	C7_00970C_A	YOX1	YOX1	-1.14008	0.0441554	Putative homeodomain-containing transcription factor; transcriptional repressor; periodic mRNA expression peak at cell-cycle G1/S phase
orf19.4234	CaO19.4234	C5_02280C_A	C5_02280C_A	CTR86	-1.13762	0.00751809	Protein of unknown function; Hap43-induced gene; Ctr86 ortholog in S. cerveisiae is essential; Spider biofilm induced
orf19.6124	CaO19.6124	CR_07440W_A	ACE2	ACE2	-1.13322	0.0165163	Transcription factor; similar to S. cerevisiae Ace2 and Swi5; regulates morphogenesis cell separation adherence virulence in a mice; mutant is hyperfilamentous; rat catheter and Spider biofilm induced
orf19.4252	CaO19.4252	C5_02440C_A	C5_02440C_A	BUD32	-1.12339	0.0492969	Ortholog(s) have protein serine/threonine kinase activity
orf19.328	CaO19.328	C3_03290C_A	NPR2	NPR2	-1.10929	0.0258398	Putative urea transporter; induced during infection of murine kidney compared to growth in vitro; has murine homolog
orf19.721	CaO19.721	CR_06450W_A	CR_06450W_A	GRC3	-1.10273	0.0455143	Ortholog(s) have polynucleotide 5-hydroxyl-kinase activity
orf19.5565	CaO19.5565	C6_02890C_A	HPD1	na	-1.09547	0.00842348	3-hydroxypropionate dehydrogenase; involved in degradation of toxic propionyl-CoA; rat catheter and Spider biofilm induced
orf19.2397	CaO19.2397	CR_03270W_A	CR_03270W_A	na	-1.08696	0.0303234	Predicted membrane transporter member of the anion:cation symporter (ACS) family major facilitator superfamily (MFS); amphotericin B caspofungin repressed; Hap43p-repressed
orf19.4964	CaO19.4964	C1_13380W_A	C1_13380W_A	BUD13	-1.07725	0.0469474	Ortholog(s) have role in cellular bud site selection mRNA export from nucleus mRNA splicing via spliceosome and RES complex localization
orf19.4121	CaO19.4121	C2_05990C_A	C2_05990C_A	na	-1.06806	0.0298288	Predicted thioesterase/thiol ester dehydrase-isomerase; Spider biofilm induced
orf19.6360	CaO19.6360	C1_12630C_A	C1_12630C_A	CWC15	-1.06145	0.0358667	Protein involved in pre-mRNA splicing; Spider biofilm induced
orf19.5308	CaO19.5308	C4_04020C_A	C4_04020C_A	na	-1.05678	0.0428132	Protein of unknown function; induced by Rgt1
orf19.3089	CaO19.3089	C4_07140W_A	C4_07140W_A	UPS2	-1.04681	0.0231173	Predicted mitochondrial intermembrane space protein; predicted role in phospholipid metabolism; rat catheter and Spider biofilm induced
orf19.5051	CaO19.5051	C1_07810C_A	C1_07810C_A	na	-1.03988	0.0315452	Has domain(s) with predicted protein heterodimerization activity
orf19.7331	CaO19.7331	CR_09360W_A	FCY24	na	-1.02894	0.0180485	Putative transporter; more similar to S. cerevisiae Tpn1 which is a vitamin B6 transporter than to purine-cytosine permeases; transcription is regulated by Nrg1; Spider biofilm induced
orf19.1642	CaO19.1642	C3_02040C_A	C3_02040C_A	LOC1	-1.0164	0.0221019	Ortholog of S. cerevisiae Loc1 a nuclear protein involved in asymmetric localization of ASH1 mRNA in S. cerevisiae; Hap43-induced gene; Spider biofilm induced
orf19.5392	CaO19.5392	C3_00650W_A	NGT1	na	1.00571	0.0333696	N-acetylglucosamine (GlcNAc)-specific transporter; role in GlcNAc (but not serum) induced hyphal growth; localizes to plasma membrane; induced by GlcNAc macrophage engulfment; 12 transmembrane major facilitator superfamily
orf19.6134	CaO19.6134	CR_07350W_A	CR_07350W_A	SEC39	1.00718	0.0327292	Ortholog(s) have role in ER-dependent peroxisome organization retrograde vesicle-mediated transport Golgi to ER and Dsl1p complex endoplasmic reticulum membrane nuclear envelope peroxisome localization
orf19.7096	CaO19.7096	C7_00260C_A	C7_00260C_A	YLR001C	1.01794	0.0201983	Ortholog(s) have fungal-type vacuole membrane mitochondrion localization
orf19.5984	CaO19.5984	C3_05110W_A	C3_05110W_A	DSC2	1.01912	0.0081277	Putative protein of unknown function; homozygous transposon insertion causes decreased colony wrinkling under filamentous growth-inducing conditions but does not block true hyphal formation in liquid media
orf19.5073	CaO19.5073	C1_08010W_A	DPM1	DPM1	1.02511	0.0397079	Putative dolichol phosphate mannose synthase; filament induced; Tup1-regulated; flow model and rat catheter biofilm repressed
orf19.3920	CaO19.3920	C5_04340W_A	C5_04340W_A	MPD1	1.02743	0.0452333	Ortholog(s) have protein disulfide isomerase activity protein disulfide oxidoreductase activity role in protein folding and fungal-type vacuole localization
orf19.6434	CaO19.6434	CR_08600C_A	PEX19	PEX19	1.0275	0.0449724	Ortholog(s) have peroxisome membrane targeting sequence binding activity
orf19.881	CaO19.881	C2_03400C_A	DFG16	DFG16	1.0287	0.0242594	Rim101 pathway protein that acts in Rim101 processing; regulates filamentation in response to alkaline pH; required for host tissue invasion during infection; flow model biofilm induced
orf19.3052	CaO19.3052	C1_03500W_A	YPT1	YPT1	1.03374	0.011741	Functional homolog of S. cerevisiae Ypt1p which is an essential small Ras-type GTPase involved in protein secretion at ER-to-Golgi; dominant-negative mutation causes SAP secretion defect and accumulation of intracellular secretory vesicles
orf19.4851	CaO19.4851	C1_09860C_A	TFA1	TFA1	1.03928	0.0425065	Protein with polyglutamate motifs and abundant Ser/Thr residues; described as a subunit of TFIIE which is a basal transcription initiation factor of RNA Polymerase II; possibly an essential gene disruptants not obtained by UAU1 method
orf19.4785	CaO19.4785	C1_09260C_A	PTC1	PTC1	1.05064	0.0236742	Putative protein phosphatase of the Type 2C-related family (serine/threonine-specific) similar to S. cerevisiae Ptc1p; mutant shows virulence defect
orf19.1665	CaO19.1665	C3_01810C_A	MNT1	KTR1	1.05427	0.00910035	Alpha-1 2-mannosyl transferase; predicted type II Golgi membrane protein; adds 2nd mannose during cell-wall mannoprotein biosynthesis; required for wild-type virulence and adherence to epithelial cells; Hap43-induced
orf19.2549	CaO19.2549	CR_01610C_A	SHP1	SHP1	1.05454	0.0128688	Regulator of the type 1 protein phosphatase Glc7p activity involved in control of morphogenesis progression through the cell cycle and response to DNA damage
orf19.4174	CaO19.4174	C4_00680W_A	C4_00680W_A	FUN26	1.0587	0.00623756	Ortholog(s) have nicotinamide riboside transmembrane transporter activity role in nicotinamide riboside transport transmembrane transport and fungal-type vacuole membrane localization
orf19.6753	CaO19.6753	C3_07380W_A	C3_07380W_A	YBR062C	1.07818	0.0208153	Protein with a predicted RING-type zinc finger; possibly an essential gene disruptants not obtained by UAU1 method
orf19.1986	CaO19.1986	CR_07710W_A	ARO2	ARO2	1.08131	0.0420915	Putative chorismate synthase; fungal-specific (no human or murine homolog); protein level decreased in stationary phase yeast cultures; GlcNAc-induced protein
orf19.6264.3	CaO19.6264.3	C1_06480C_A	C1_06480C_A	YIP3	1.08866	0.00578567	Ortholog(s) have role in ER to Golgi vesicle-mediated transport and ER to Golgi transport vesicle Golgi apparatus endoplasmic reticulum localization
orf19.6893	CaO19.6893	C2_05800C_A	C2_05800C_A	RUD3	1.08893	0.0294097	Ortholog(s) have role in ER to Golgi vesicle-mediated transport cellular response to cadmium ion detoxification of cadmium ion
orf19.913.2	CaO19.913.2	C3_04080W_A	C3_04080W_A	QCR6	1.0912	0.0409291	Ortholog of subunit 6 of the ubiquinol cytochrome-c reductase complex a component of the mitochondrial inner membrane electron transport chain; Hap43-repressed gene
orf19.1277	CaO19.1277	C4_05900C_A	C4_05900C_A	na	1.09215	0.0268076	Protein of unknown function; Rgt1 Hap43-repressed; flow model biofilm induced; Spider biofilm induced
orf19.2104	CaO19.2104	C2_00290W_A	C2_00290W_A	JAC1	1.09724	0.0481885	Ortholog(s) have chaperone binding activity role in aerobic respiration iron-sulfur cluster assembly and mitochondrion localization
orf19.2084	CaO19.2084	C2_00450C_A	CDH1	CDH1	1.09991	0.0421855	Protein involved in regulation of mitosis; similar to S. cerevisiae Cdh1 which is an APC/C component; transcriptionally induced by Mnl1 under weak acid stress
orf19.5965	CaO19.5965	C3_04970C_A	C3_04970C_A	UFD2	1.10201	0.0187807	Ortholog(s) have ubiquitin-ubiquitin ligase activity role in ER-associated ubiquitin-dependent protein catabolic process protein ubiquitination response to stress and cytoplasm nucleus localization
orf19.3422	CaO19.3422	C6_01650C_A	FMP27	FMP27	1.10279	0.0399154	Putative mitochondrial protein; mRNA binds She3
orf19.6048	CaO19.6048	C1_00580W_A	C1_00580W_A	na	1.10829	0.029672	Protein of unknown function; Spider biofilm induced
orf19.2013	CaO19.2013	C2_01120W_A	KAR2	KAR2	1.10968	0.0103261	Similar to Hsp70 family chaperones; role in translocation of proteins into the ER; induced in high iron; protein present in exponential and stationary growth phase yeast cultures; flow model and Spider biofilm repressed
orf19.4102	CaO19.4102	C2_06150C_A	RPN10	RPN10	1.1212	0.0294207	Putative 19S regulatory particle of the 26S proteasome; macrophage/pseudohyphal-repressed; regulated by Gcn2 and Gcn4; Spider biofilm repressed
orf19.4887	CaO19.4887	C1_10180C_A	ECM21	ECM21	1.12231	0.040233	Predicted regulator of endcytosis of plasma membrane proteins; fluconazole induced alkaline induced by Rim101; repressed by caspofungin and in azole-resistant strain overexpressing MDR1; flow model rat catheter and Spider biofilm induced
orf19.3363	CaO19.3363	C4_03360C_A	VTC4	VTC4	1.12368	0.0358876	Putative polyphosphate synthetase; decreased expression in hyphae compared to yeast-form cells; fungal-specific (no human or murine homolog); virulence-group-correlated expression
orf19.7643	CaO19.7643	CR_10600C_A	CR_10600C_A	COQ2	1.12458	0.0403306	Ortholog(s) have 4-hydroxybenzoate octaprenyltransferase activity antioxidant activity and role in cellular response to cadmium ion detoxification of cadmium ion ubiquinone biosynthetic process
orf19.6374	CaO19.6374	CR_08130W_A	CR_08130W_A	ATP10	1.13299	0.0393544	Ortholog(s) have unfolded protein binding activity role in mitochondrial proton-transporting ATP synthase complex assembly and integral to mitochondrial membrane mitochondrial inner membrane localization
orf19.5854	CaO19.5854	C3_04090W_A	SBP1	SBP1	1.13499	0.0430614	Similar to RNA binding proteins; downregulated upon adherence to polystyrene; stationary-phase enriched protein
orf19.4666	CaO19.4666	C4_01230C_A	C4_01230C_A	na	1.14259	0.0210672	Protein of unknown function; hyphal-induced expression regulated by Cyr1 Ras1 Efg1; Spider biofilm induced
orf19.3122.2	CaO19.3122.2	C4_06880C_A	C4_06880C_A	SEM1	1.14294	0.0233919	Ortholog(s) have role in exocytosis filamentous growth mRNA export from nucleus proteasome assembly proteasome-mediated ubiquitin-dependent protein catabolic process regulation of cell cycle
orf19.4909	CaO19.4909	C1_10380C_A	CBK1	CBK1	1.15047	0.0224393	Ser/Thr kinase of cell wall integrity pathway; mutants show abnormal morphology and aggregation; Mob2p associated; required for wild-type hyphal growth and transcriptional regulation of cell-wall-associated genes
orf19.3955	CaO19.3955	C5_04700C_A	MES1	MES1	1.15249	0.0374721	Cytoplasmic methionyl-tRNA synthetase; zinc-binding motif; ribosomal subunits translation factors tRNA synthetases are downregulated upon phagocytosis by murine macrophage; protein present in exponential and stationary phase yeast
orf19.7421	CaO19.7421	C3_06360C_A	CYP5	CPR5	1.15688	0.0444617	Putative peptidyl-prolyl cis-trans isomerase; macrophage-downregulated protein level; protein level decrease in stationary phase cultures; predicted endoplasmic reticulum (ER) localization
orf19.729	CaO19.729	CR_07570W_A	CR_07570W_A	na	1.16119	0.0424604	Adaptor protein required for specific mRNA transport; protein similar but not orthologous to S. cerevisiae She3; transposon mutation affects filamentous growth
orf19.201	CaO19.201	C2_09030W_A	C2_09030W_A	na	1.16451	0.00896496	Protein of unknown function; unmerged from orf19.202 in a revision of Assembly 21
orf19.2157	CaO19.2157	C6_04600W_A	DAC1	na	1.16493	0.0280046	N-acetylglucosamine-6-phosphate (GlcNAcP) deacetylase; N-acetylglucosamine utilization; required for wild-type hyphal growth and virulence in mouse systemic infection; gene and protein are GlcNAc-induced; Spider biofilm induced
orf19.923	CaO19.923	C5_00650C_A	THR1	THR1	1.16519	0.0122821	Putative homoserine kinase; regulated by Tup1; amphotericin B repressed; regulated by Gcn2 and Gcn4; Spider biofilm repressed
orf19.2799	CaO19.2799	C1_07460C_A	GPI8	GPI8	1.17588	0.0246074	Protein similar to S. cerevisiae Gpi8p which is a subunit of the GPI transamidase complex that adds GPI anchors to proteins; likely to be essential for growth based on an insertional mutagenesis strategy
orf19.1744	CaO19.1744	C2_10340W_A	HEM4	HEM4	1.18258	0.0476015	Putative uroporphyrinogen III synthase; induced in high iron or elevated CO2; alkaline Hap43-repressed
orf19.4845	CaO19.4845	C1_09800C_A	TVP18	TVP18	1.18669	0.0487829	Putative integral membrane protein; fluconazole-induced
orf19.6053	CaO19.6053	C1_00550W_A	CIS2	ECM38	1.18993	0.0456813	Putative role in regulation of biogenesis of the cell wall; upregulated in biofilm; Gcn4p-regulated
orf19.7250	CaO19.7250	C1_14350W_A	C1_14350W_A	na	1.19057	0.0398403	Protein of unknown function; rat catheter and Spider biofilm induced
orf19.7354	CaO19.7354	C3_05730C_A	LAC1	na	1.1966	0.0198447	Ceramide synthase; required for biosynthesis of ceramides with C18:0 fatty acids which serve as precursors for glucosylsphingolipids; caspofungin induced
orf19.3873	CaO19.3873	CR_06180W_A	ARC40	ARC40	1.20278	0.0245907	Protein similar to S. cerevisiae Arc40; involved in actin filament organization in S. cerevisiae; transposon mutation affects filamentous growth; rat catheter and Spider biofilm repressed
orf19.2026	CaO19.2026	C2_00970C_A	UBP13	UBP13	1.20368	0.0188851	Ortholog of S. cerevisiae Ubp13; putative ubiquitin carboxyl-terminal hydrolase; flow model biofilm induced; rat catheter biofilm repressed
orf19.5260	CaO19.5260	C1_12050W_A	RPN2	RPN2	1.20799	0.0373356	Putative 26S proteasome subunit; transcript regulated by Mig1; caspofungin repressed; regulated by Gcn2 and Gcn4; gene used for strain identification by multilocus sequence typing
orf19.7625	CaO19.7625	CR_10480W_A	PGA1	na	1.20884	0.0392312	Putative GPI-anchored protein; induced during cell wall regeneration; required for normal adhesion to host cells and for adherence during Sabouraud biofilm formation; Spider biofilm induced
orf19.5130	CaO19.5130	C7_03250C_A	PDI1	PDI1	1.21601	0.00970961	Putative protein disulfide-isomerase; antigenic in human infection; soluble protein in hyphae; induced by filamentous growth; protein present in exponential and stationary growth phase yeast cultures; flow model biofilm repressed
orf19.3294	CaO19.3294	C1_01060W_A	MBF1	MBF1	1.21621	0.00982972	Putative transcriptional coactivator; caspofungin repressed; involved in virulence
orf19.4503	CaO19.4503	C2_04490W_A	C2_04490W_A	LSO2	1.2166	0.0268416	Similar to HMG-box variant of S. pombe; Spider biofilm repressed
orf19.3793	CaO19.3793	C4_04860W_A	C4_04860W_A	na	1.21665	0.0219233	Protein of unknown function; mRNA binds She3; regulated by Nrg1; upregulated in a cyr1 or ras1 mutant
orf19.6422	CaO19.6422	CR_08540C_A	SSY5	SSY5	1.22345	0.0353271	Ortholog(s) have serine-type endopeptidase activity role in protein processing response to amino acid and extrinsic to plasma membrane localization
orf19.7116	CaO19.7116	C7_00070C_A	C7_00070C_A	LEO1	1.2244	0.0373672	Protein of unknown function; transcript induced in RHE model of oral candidiasis; Spider biofilm repressed
orf19.542	CaO19.542	CR_04510W_A	HXK2	HXK2	1.22562	0.0398654	Hexokinase II; antigenic in humans; repressed by human neutrophils; Efg1-regulated; fluconazole-induced; gene regulation by Ssn6; present in exponential and stationary growth phase; flow model biofilm induced; Spider biofilm repressed
orf19.4929	CaO19.4929	C1_13010W_A	C1_13010W_A	PET309	1.23144	0.0430875	Ortholog(s) have translation regulator activity and role in RNA metabolic process aerobic respiration mitochondrial respiratory chain complex IV biogenesis positive regulation of mitochondrial translational initiation
orf19.3140.1	CaO19.3140.1	C4_06690C_A	C4_06690C_A	UMP1	1.24579	0.04025	Ortholog(s) have role in cellular response to DNA damage stimulus proteasome assembly ubiquitin-dependent protein catabolic process and cytosol nucleus localization
orf19.4941	CaO19.4941	C1_13140C_A	TYE7	TYE7	1.24588	0.0407078	bHLH transcription factor; control of glycolysis; required for biofilm formation; hyphally regulated by Cph1 Cyr1; flucytosine Hog1 induced; amphotericin B caspofungin repressed; induced in flow model biofilm and planktonic cultures
orf19.6716	CaO19.6716	C3_07710W_A	ABD1	ABD1	1.24836	0.0311761	SAM-dependent RNA methyltransferase; methylates mRNA 5 cap; binds phosphorylated RNA Pol II C-term domain peptide; does not bind mRNA TPase and mRNA GTase (Cet1 Cgt1); functional homolog of S. cerevisiae Abd1; rat catheter biofilm induced
orf19.3997	CaO19.3997	C5_05050W_A	ADH1	na	1.25395	0.0172959	Alcohol dehydrogenase; oxidizes ethanol to acetaldehyde; at yeast cell surface; immunogenic in humans/mice; complements S. cerevisiae adh1 adh2 adh3 mutant; fluconazole farnesol-induced; flow model biofilm induced; Spider biofilm repressed
orf19.4594	CaO19.4594	C4_01980C_A	CLC1	CLC1	1.25441	0.015138	Clathrin light chain; subunit of the major coat protein involved in intracellular protein transport and endocytosis; rat cathetr and Spider biofilm repressed
orf19.2881	CaO19.2881	C4_06540W_A	MNN4	na	1.25465	0.0103775	Regulator of mannosylphosphorylation of N-linked mannans to cell wall proteins; no role in virulence or normal interaction with macrophages; mutant induces inflammatory cytokines in dendritic cells; rat catheter and Spider biofilm induced
orf19.7229	CaO19.7229	C1_14210C_A	IML2	IML2	1.27886	0.0250959	Protein of unknown function; early-stage flow model biofilm induced; Hap43-repressed; Spider biofilm repressed
orf19.2051	CaO19.2051	C2_00730C_A	C2_00730C_A	na	1.28151	0.0404348	Ortholog of C. dubliniensis CD36 : Cd36_15670 C. parapsilosis CDC317 : CPAR2_213100 Candida tenuis NRRL Y-1498 : CANTEDRAFT_135034 and Debaryomyces hansenii CBS767 : DEHA2E14960g
orf19.5648	CaO19.5648	C4_00230W_A	C4_00230W_A	na	1.28221	0.0235896	Ortholog of C. dubliniensis CD36 : Cd36_40300 C. parapsilosis CDC317 : CPAR2_402190 Candida tenuis NRRL Y-1498 : cten_CGOB_00197 and Debaryomyces hansenii CBS767 : DEHA2F06160g
orf19.4076	CaO19.4076	C2_09140C_A	MET10	MET10	1.28279	0.0364246	Sulfite reductase; role in sulfur amino acid metabolism; induced by human whole blood or PMNs; Hog1-induced; possibly adherence-induced; flow model Spider model F-12/CO2 biofilm induced
orf19.7381	CaO19.7381	C3_06000W_A	AHR1	na	1.28639	0.0133822	Zn(II)2Cys6 transcription factor; involved in regulation of adhesion genes; involved in white-opaque switch; forms complex with Mcm1; mutant is sensetive to 5-fluorocytosine and lithium chloride; Spider biofilm induced
orf19.4279	CaO19.4279	C5_02630C_A	MNN1	na	1.28698	0.0344421	Putative alpha-1 3-mannosyltransferase; of the mannosyltransferase complex; negatively regulated by Rim101; transcript elevated in chk1 and nik1 mutants but not in sln1 mutant; Spider and flow model biofilm induced
orf19.3534	CaO19.3534	C2_05030C_A	RHO3	RHO3	1.29158	0.0279918	Putative Rho family GTPase; possible substrate of protein farnesyltransferase and geranylgeranyltransferase type I; greater transcription in hyphal form than yeast form; plasma membrane-localized
orf19.5338	CaO19.5338	C2_10590W_A	GAL4	GAL4	1.29945	0.00598456	Zn(II)2Cys6 transcription factor; involved in control of glycolysis; ortholog of S. cerevisiae Gal4 but not involved in regulation of galactose utilization genes; caspofungin repressed; Spider biofilm repressed
orf19.4998	CaO19.4998	C1_13620W_A	ROB1	na	1.30928	0.0332147	Zn(II)2Cys6 transcription factor; required for Spider model biofilm formation; mutant displays abnormal colony morphology and invasive growth; caspofungin repressed; flow model biofilm induced; rat catheter biofilm repressed
orf19.3355	CaO19.3355	C1_01650W_A	ISN1	ISN1	1.32519	0.00395736	Putative inosine 5-monophosphate 5-nucleotidase; fungal-specific (no human or murine homolog)
orf19.4362	CaO19.4362	CR_03640C_A	CR_03640C_A	MSP1	1.32594	0.0238081	Ortholog(s) have role in protein targeting to mitochondrion and mitochondrial outer membrane localization
orf19.2168.3	CaO19.2168.3	C2_08160C_A	C2_08160C_A	YOP1	1.33837	0.0243796	Ortholog(s) have role in cellular protein localization cytokinesis site selection endoplasmic reticulum inheritance endoplasmic reticulum tubular network organization nuclear pore complex assembly vesicle-mediated transport
orf19.6474	CaO19.6474	C7_02370W_A	C7_02370W_A	na	1.35734	0.00636692	Protein with chitin synthesis regulation resistance to Congo red domain; membrane-localized protein; Spider biofilm induced
orf19.4599	CaO19.4599	C4_01940W_A	PHO89	PHO89	1.37836	0.00263915	Putative phosphate permease; transcript regulated upon white-opaque switch; alkaline induced by Rim101; possibly adherence-induced; F-12/CO2 model rat catheter and Spider biofilm induced
orf19.3994	CaO19.3994	C5_05020C_A	C5_05020C_A	OST3	1.38338	0.033805	Dolichyl-diphosphooligosaccharide-protein glycotransferase; predicted role in protein N-linked glycosylation protein O-linked mannosylation; Spider biofilm repressed
orf19.4993	CaO19.4993	C1_13580W_A	SEC18	SEC18	1.39123	0.00230333	Functional homolog of S. cerevisiae Sec18p which acts in protein transport; conserved ATP binding site; not glycosylated
orf19.4903	CaO19.4903	C1_10320W_A	C1_10320W_A	GPI12	1.39175	0.0225604	Ortholog(s) have endoplasmic reticulum localization
orf19.1190	CaO19.1190	C6_00300C_A	STV1	na	1.40992	0.0466367	Predicted subunit a of vacuolar proton-translocating ATPase V0 domain Golgi isoform
orf19.7498	CaO19.7498	CR_00360C_A	LEU1	LEU1	1.41429	0.0123826	3-isopropylmalate dehydratase; antigenic in humans; repressed in hyphae; alkaline repressed; upregulated by human whole blood or PMNs; regulated by Sef1 Sfu1 and Hap43; rat catheter biofilm induced Spider biofilm repressed
orf19.656	CaO19.656	C1_11470C_A	DPP1	na	1.41676	0.0012715	Putative diacylglycerol pyrophosphate phosphatase of diacylglycerol production for phospholipid biosynthesis; downregulation correlates with clinical development of fluconazole resistance
orf19.709	CaO19.709	CR_06750C_A	PUP2	PUP2	1.42101	0.0443868	Alpha5 subunit of the 20S proteasome; macrophage/pseudohyphal-repressed; regulated by Gcn2p and Gcn4p; protein present in exponential and stationary growth phase yeast cultures
orf19.3811	CaO19.3811	C4_04710W_A	GYP1	GYP1	1.42265	0.00718646	Putative Cis-golgi GTPase-activating protein; required for hyphen growth and virulence; transcript regulated by Nrg1 Mig1 and Tup1
orf19.490	CaO19.490	CR_04070W_A	NAT5	NAT5	1.43579	0.010219	Subunit of the N-terminal acetyltransferase NatA; Spider biofilm repressed
orf19.807	CaO19.807	C2_04140W_A	CHS5	CHS5	1.43987	0.0478656	Putative chitin biosynthesis protein; fungal-specific; repressed upon yeast-to-hypha switch; rat catheter biofilm repressed
orf19.4032	CaO19.4032	C5_05380W_A	RPN5	RPN5	1.44743	0.0415861	Putative COP9 signalosome component; macrophage/pseudohyphal-repressed
orf19.1669	CaO19.1669	C3_01760W_A	AFG3	AFG3	1.44774	0.0336306	Similar to S. cerevisiae Afg3p a subunit of the mitochondrial inner membrane m-AAA protease; likely to be essential for growth based on an insertional mutagenesis strategy
orf19.1402	CaO19.1402	C2_09520C_A	CCT2	CCT2	1.45756	0.0467182	Chaperonin of the cytosolic TCP1 ring complex; protein present in exponential and stationary-phase yeast cells but higher amounts in stationary phase; GlcNAc-induced protein
orf19.6582	CaO19.6582	C7_01470C_A	PRE10	PRE10	1.46493	0.0262358	Alpha7 (C8) subunit of the 20S proteasome; multiple phosphorylated residues; transcript induced upon filamentous growth; Spider biofilm repressed
orf19.4922	CaO19.4922	C1_12920C_A	C1_12920C_A	YIP5	1.47815	0.00166236	Ortholog(s) have Rab GTPase binding activity and Golgi apparatus endoplasmic reticulum localization
orf19.5334	CaO19.5334	C2_10560C_A	ZSF1	TIS11	1.49003	0.00631055	Ortholog od S. cerevisiae Tis11 a mRNA-binding protein; transcription regulated by yeast-hyphal switch; flow model biofilm induced; Spider biofilm repressed
orf19.412	CaO19.412	C1_05530C_A	SSH1	SSH1	1.49504	0.0262257	Protein with a role in protein translocation across membranes
orf19.6824	CaO19.6824	C3_06790W_A	TRY6	na	1.50539	0.00906677	Helix-loop-helix transcription factor; regulator of yeast form adherence; required for yeast cell adherence to silicone substrate; Spider and F-12/CO2 biofilm induced; repressed by alpha pheromone in SpiderM medium
orf19.3123	CaO19.3123	C4_06870W_A	RPT5	RPT5	1.51789	0.0168965	26S proteasome regulatory subunit; transcript regulated by Nrg1 and Mig1; regulated by Gcn2 and Gcn4; protein level decreases in stationary phase
orf19.5685	CaO19.5685	C5_00110C_A	THS1	THS1	1.52597	0.0259495	Putative threonyl-tRNA synthetase; transcript regulated by Mig1 and Tup1; repressed upon phagocytosis by murine macrophages; stationary phase enriched protein; Spider biofilm repressed
orf19.6180	CaO19.6180	C3_07850W_A	C3_07850W_A	MCH1	1.54555	0.0194546	Protein similar to Pichia anomala YDL054c and S. cerevisiae Ydl054cp; transmembrane regions predicted; Hap43p-repressed gene
orf19.4954	CaO19.4954	C1_13280C_A	C1_13280C_A	VMA16	1.57143	0.0306471	Ortholog(s) have endoplasmic reticulum integral to membrane localization
orf19.2396	CaO19.2396	CR_03280W_A	IFR2	na	1.57337	0.0133792	Zinc-binding dehydrogenase; induced by benomyl ciclopirox olamine alpha pheromone Hap43; regulated by oxidative stress via Cap1 osmotic stress via Hog1; protein present in exponential and stationary phase; rat catheter biofilm repressed
orf19.528	CaO19.528	CR_04380C_A	SEC26	SEC26	1.59887	0.0456075	Secretory vesicles coatomer complex protein
orf19.6173	CaO19.6173	C3_07790W_A	STD1	MTH1	1.62076	0.0311154	Putative transcription factor; involved in control of glucose-regulated gene expression; repressed by Rgt1; Spider biofilm induced
orf19.1358	CaO19.1358	C2_09940W_A	GCN4	GCN4	1.62943	0.0403106	bZIP transcription factor; amino acid control response; required for Efg1-dependent pseudohyphal induction by amino acid starvation not by serum; human whole blood and PMN induced; required for biofilm formation; Spider biofilm induced
orf19.330.1	CaO19.330.1	C3_03320W_A	RUB1	RUB1	1.67312	0.0248008	Ubiquitin-related protein with similarity to mammalian NEDD8; reversible conjugation (neddylation) of the cullin subunit (Cdc53p) modulates the ubiquitin ligase activity of the SCF complexes
orf19.5445	CaO19.5445	C3_00240C_A	GLO3	GLO3	1.6947	0.0113835	Putative ARF GTPase activator; role in COPI coating of Golgi vesicle ER to Golgi vesicle-mediated transport retrograde Golgi to ER vesicle-mediated transport; Spider biofilm repressed
orf19.5455	CaO19.5455	C3_00170C_A	C3_00170C_A	VTC1	1.71836	0.0231548	Ortholog(s) have mRNA binding small GTPase regulator activity
orf19.3419	CaO19.3419	C6_01670W_A	MAE1	MAE1	1.72743	0.00434967	Malic enzyme mitochondrial; transcription regulated by Mig1 Tup1; colony morphology-related gene regulation by Ssn6; Hap43-repressed; Spider biofilm repressed
orf19.7258	CaO19.7258	C1_14420W_A	DDI1	DDI1	1.73208	0.0129277	Putative DNA damage inducible v-SNARE binding protein; macrophage/pseudohyphal-repressed
orf19.5572	CaO19.5572	C6_02940C_A	C6_02940C_A	na	1.91089	0.0384193	Protein of unknown function; Spider biofilm repressed
orf19.5282	CaO19.5282	C1_11850W_A	C1_11850W_A	na	1.9323	0.0275803	Protein of unknown function; Hap43-repressed gene; mRNA binds to She3; repressed in hyphae; Efg1 and Efh1 regulated; 5-UTR intron; induced by Mnl1 under weak acid stress; rat catheter biofilm induced
orf19.5886	CaO19.5886	C3_04390W_A	CUP5	VMA3	1.97012	0.0498489	Putative proteolipid subunit of the vacuolar H(plus)-ATPase V0 sector; required for vacuolar acidification secretion filamentous growth; caspofungin repressed
orf19.1354	CaO19.1354	C2_08290C_A	UCF1	RGI1	2.0514	0.0234032	Upregulated by cAMP in filamentous growth; induced in high iron decreased upon yeast-hypha switch; downregulation correlates with clinical fluconazole resistance; Ras1-regulated; Hap43-repressed; flow model biofilm induced
orf19.334	CaO19.334	C3_03370C_A	C3_03370C_A	na	2.10971	0.00168391	Protein of unknown function; flow model biofilm induced; Spider biofilm induced; regulated by Sef1 Sfu1 and Hap43
orf19.4246	CaO19.4246	C5_02380W_A	C5_02380W_A	na	2.11022	0.0118226	Protein with similarity to S. cerevisiae Ykr070w; Tn mutation affects filamentation; Hog1-repressed; colony morphology-related gene regulation by Ssn6p; induced during cell wall regeneration; possibly essential
orf19.3111	CaO19.3111	C4_06980W_A	PRA1	ZPS1	2.36168	0.0375839	Cell surface protein that sequesters zinc from host tissue; enriched at hyphal tips; released extracellularly; binds to host complement regulators; mediates leukocyte adhesion and migration; immunogenic in mouse; produced at ambient pH
	0
	0
	0
	0
	0
	0
	0
	0
	0
	0
	0
	0
	0
	0
	0
	0
	0
	0
	0
	0
	0
	0
	0
	0
	0
	0
	0
	0
	0
	0
	0
	0
	0
	0
	0
	0
	0
	0
	0
	0
	0
	0
	0
	0
	0
	0
	0
	0
	0
	0
	0
	0
	0
	0
	0
	0
	0
	0
	0
	0
	0
	0
	0
	0
	0
	0
	0
	0
	0
	0
	0
	0
	0
	0
	0
	0
	0
	0
	0
	0
	0
	0
	0
	0
	0
	0
	0
	0
	0
	0
	0
	0
	0
	0
	0
	0
	0
	0
	0
	0
	0
	0
	0
	0
	0
	0
	0
	0
	0
	0
	0
	0
	0
	0
	0
	0
	0
	0
	0
	0
	0
	0
	0
	0
	0
	0
	0
	0
	0
	0
	0
	0
	0
	0
	0
	0
	0
	0
	0
	0
	0
	0
	0
	0
	0
	0
	0
	0
	0
	0
	0
	0
	0
	0
	0
	0
	0
	0
	0
	0
	0
	0
	0
	0
	0
	0
	0
	0
	0
	0
	0
	0
	0
	0
	0
	0
	0
	0
	0
	0
	0
	0
	0
	0
	0
	0
	0
	0
	0
	0
	0
	0
	0
	0
	0
	0
	0
	0
	0
	0
	0
	0
	0
	0
	0
	0
	0
	0
	0
	0
	0
	0
	0
	0
	0
	0
	0
	0
	0
	0
	0
